# Supplementary material for: Cryo-EM model validation recommendations based on outcomes of the 2019 EMDataResource challenge
Source: Nat Methods. 2021 Feb 4;18(2):156–64. doi: 10.1038/s41592-020-01051-w (PMC7864804; doi:10.1038/s41592-020-01051-w)
Supplement: Source Data Fig. 1 — Spreadsheet and graph, EM entries in PDB. [file 41592_2020_1051_MOESM3_ESM.xlsx]

## Sheet: PDB-data
PDB ID	EM Resolution	EM Diffraction Resolution	Resolution	resrange2	resrange	Reconstruction Method	Dep. Date	Rel. Date	Deposition Year	Release Year
1AT9	2.8		2.8	r2: 2.5-4 Å	range2: <=3 Å	CRYSTALLOGRAPHY	1997-08-20	1998-09-16	1997	1998
1BRD	3.5		3.5	r2: 2.5-4 Å	range3: 3-4 Å	CRYSTALLOGRAPHY	1990-05-23	1991-04-15	1990	1991
1C2W	7.5		7.5	r3: 4-10 Å	range5: > 5 Å	SINGLE PARTICLE	1999-07-28	2000-04-10	1999	2000
1C2X	7.5		7.5	r3: 4-10 Å	range5: > 5 Å	SINGLE PARTICLE	1999-07-28	2000-04-10	1999	2000
1D3E	28		28	r4: >10 Å	range5: > 5 Å	SINGLE PARTICLE	1999-09-29	2000-01-19	1999	2000
1D3I	26		26	r4: >10 Å	range5: > 5 Å	SINGLE PARTICLE	1999-09-29	2000-01-19	1999	2000
1DGI	22		22	r4: >10 Å	range5: > 5 Å	SINGLE PARTICLE	1999-11-24	2000-01-24	1999	2000
1DYL	9		9	r3: 4-10 Å	range5: > 5 Å	SINGLE PARTICLE	2000-02-02	2000-08-18	2000	2000
1EG0	11.5		11.5	r4: >10 Å	range5: > 5 Å	SINGLE PARTICLE	2000-02-11	2000-03-06	2000	2000
1FBB					not reported	CRYSTALLOGRAPHY	2000-07-15	2000-08-09	2000	2000
1FBK	3.2		3.2	r2: 2.5-4 Å	range3: 3-4 Å	CRYSTALLOGRAPHY	2000-07-15	2000-08-09	2000	2000
1FCW	17		17	r4: >10 Å	range5: > 5 Å	SINGLE PARTICLE	2000-07-19	2000-08-11	2000	2000
1FOQ					not reported	SINGLE PARTICLE	2000-08-28	2000-12-22	2000	2000
1FQY	3.8		3.8	r2: 2.5-4 Å	range3: 3-4 Å	CRYSTALLOGRAPHY	2000-09-07	2000-10-18	2000	2000
1GR5	7.9		7.9	r3: 4-10 Å	range5: > 5 Å	SINGLE PARTICLE	2001-12-14	2002-01-28	2001	2002
1GRU	12.5		12.5	r4: >10 Å	range5: > 5 Å	SINGLE PARTICLE	2001-12-16	2002-01-28	2001	2002
1GW7	13.5		13.5	r4: >10 Å	range5: > 5 Å	SINGLE PARTICLE	2002-03-08	2002-03-13	2002	2002
1GW8	13.3		13.3	r4: >10 Å	range5: > 5 Å	SINGLE PARTICLE	2002-03-08	2002-03-15	2002	2002
1H6I					not reported	CRYSTALLOGRAPHY	2001-06-15	2001-12-13	2001	2001
1HB5	12		12	r4: >10 Å	range5: > 5 Å	SINGLE PARTICLE	2001-04-11	2001-12-05	2001	2001
1HB7	14		14	r4: >10 Å	range5: > 5 Å	SINGLE PARTICLE	2001-04-12	2001-12-05	2001	2001
1HB9	25		25	r4: >10 Å	range5: > 5 Å	SINGLE PARTICLE	2001-04-13	2001-12-05	2001	2001
1I84	20		20	r4: >10 Å	range5: > 5 Å	CRYSTALLOGRAPHY	2001-03-12	2001-03-28	2001	2001
1IA0	15		15	r4: >10 Å	range5: > 5 Å	HELICAL	2001-03-22	2002-03-22	2001	2002
1IF0	12		12	r4: >10 Å	range5: > 5 Å	SINGLE PARTICLE	2001-04-11	2001-05-02	2001	2001
1IH5	3.7		3.7	r2: 2.5-4 Å	range3: 3-4 Å	CRYSTALLOGRAPHY	2001-04-18	2001-04-25	2001	2001
1JEW	22		22	r4: >10 Å	range5: > 5 Å	SINGLE PARTICLE	2001-06-19	2001-10-03	2001	2001
1JFF					not reported	CRYSTALLOGRAPHY	2001-06-20	2001-09-19	2001	2001
1JQM	18		18	r4: >10 Å	range5: > 5 Å	SINGLE PARTICLE	2001-08-07	2001-09-07	2001	2001
1JQS	18		18	r4: >10 Å	range5: > 5 Å	SINGLE PARTICLE	2001-08-07	2001-09-07	2001	2001
1JQT	18		18	r4: >10 Å	range5: > 5 Å	SINGLE PARTICLE	2001-08-07	2001-09-07	2001	2001
1K4R	24		24	r4: >10 Å	range5: > 5 Å	SINGLE PARTICLE	2001-10-08	2002-03-13	2001	2002
1KJU	6		6	r3: 4-10 Å	range5: > 5 Å	HELICAL	2001-12-05	2001-12-19	2001	2001
1KVP	27		27	r4: >10 Å	range5: > 5 Å	SINGLE PARTICLE	1997-12-12	1999-02-23	1997	1999
1LD4	11.4		11.4	r4: >10 Å	range5: > 5 Å	SINGLE PARTICLE	2002-04-08	2002-11-04	2002	2002
1LS2	16.8		16.8	r4: >10 Å	range5: > 5 Å	SINGLE PARTICLE	2002-05-16	2002-06-26	2002	2002
1LU3	16.8		16.8	r4: >10 Å	range5: > 5 Å	SINGLE PARTICLE	2002-05-21	2002-06-26	2002	2002
1M0F	16		16	r4: >10 Å	range5: > 5 Å	SINGLE PARTICLE	2002-06-12	2002-12-25	2002	2002
1M11	16		16	r4: >10 Å	range5: > 5 Å	SINGLE PARTICLE	2002-06-17	2002-08-28	2002	2002
1M4X	28		28	r4: >10 Å	range5: > 5 Å	SINGLE PARTICLE	2002-07-05	2002-12-04	2002	2002
1M8Q	70		70	r4: >10 Å	range5: > 5 Å	TOMOGRAPHY	2002-07-25	2002-09-10	2002	2002
1MHS	8		8	r3: 4-10 Å	range5: > 5 Å	CRYSTALLOGRAPHY	2002-08-21	2002-09-18	2002	2002
1MI6	12.8		12.8	r4: >10 Å	range5: > 5 Å	SINGLE PARTICLE	2002-08-22	2003-01-14	2002	2003
1MJ1	13		13	r4: >10 Å	range5: > 5 Å	SINGLE PARTICLE	2002-08-26	2002-11-01	2002	2002
1ML5	14		14	r4: >10 Å	range5: > 5 Å	SINGLE PARTICLE	2002-08-30	2003-01-14	2002	2003
1MVR	12.8		12.8	r4: >10 Å	range5: > 5 Å	SINGLE PARTICLE	2002-09-26	2003-04-01	2002	2003
1MVW	70		70	r4: >10 Å	range5: > 5 Å	TOMOGRAPHY	2002-09-26	2002-11-20	2002	2002
1N03	20		20	r4: >10 Å	range5: > 5 Å	HELICAL	2002-10-10	2003-02-25	2002	2003
1N6G	16		16	r4: >10 Å	range5: > 5 Å	SINGLE PARTICLE	2002-11-10	2003-06-03	2002	2003
1NA4					not reported	SINGLE PARTICLE	2002-11-26	2003-12-09	2002	2003
1NN8	15		15	r4: >10 Å	range5: > 5 Å	SINGLE PARTICLE	2003-01-13	2004-01-27	2003	2004
1O18	70		70	r4: >10 Å	range5: > 5 Å	TOMOGRAPHY	2002-11-04	2002-11-27	2002	2002
1O19	70		70	r4: >10 Å	range5: > 5 Å	TOMOGRAPHY	2002-11-15	2002-11-27	2002	2002
1O1A	70		70	r4: >10 Å	range5: > 5 Å	TOMOGRAPHY	2002-11-18	2002-12-04	2002	2002
1O1B	70		70	r4: >10 Å	range5: > 5 Å	TOMOGRAPHY	2002-11-15	2002-12-04	2002	2002
1O1C	70		70	r4: >10 Å	range5: > 5 Å	TOMOGRAPHY	2002-11-18	2002-12-04	2002	2002
1O1D	70		70	r4: >10 Å	range5: > 5 Å	TOMOGRAPHY	2002-11-18	2002-12-04	2002	2002
1O1E	70		70	r4: >10 Å	range5: > 5 Å	TOMOGRAPHY	2002-11-19	2002-12-04	2002	2002
1O1F	70		70	r4: >10 Å	range5: > 5 Å	TOMOGRAPHY	2002-11-15	2002-12-04	2002	2002
1O1G	70		70	r4: >10 Å	range5: > 5 Å	TOMOGRAPHY	2002-11-19	2002-12-11	2002	2002
1OED	4		4	r2: 2.5-4 Å	range3: 3-4 Å	HELICAL	2003-03-24	2003-06-26	2003	2003
1P58	9.5		9.5	r3: 4-10 Å	range5: > 5 Å	SINGLE PARTICLE	2003-04-25	2003-11-04	2003	2003
1PDF	12		12	r4: >10 Å	range5: > 5 Å	SINGLE PARTICLE	2003-05-19	2003-09-09	2003	2003
1PDI	12		12	r4: >10 Å	range5: > 5 Å	SINGLE PARTICLE	2003-05-19	2003-09-09	2003	2003
1PDJ	12		12	r4: >10 Å	range5: > 5 Å	SINGLE PARTICLE	2003-05-19	2003-09-09	2003	2003
1PDL	12		12	r4: >10 Å	range5: > 5 Å	SINGLE PARTICLE	2003-05-19	2003-09-09	2003	2003
1PDM	12		12	r4: >10 Å	range5: > 5 Å	SINGLE PARTICLE	2003-05-19	2003-09-09	2003	2003
1PDP	12		12	r4: >10 Å	range5: > 5 Å	SINGLE PARTICLE	2003-05-19	2003-09-09	2003	2003
1PN6	10.8		10.8	r4: >10 Å	range5: > 5 Å	SINGLE PARTICLE	2003-06-12	2003-07-15	2003	2003
1PN7	10.8		10.8	r4: >10 Å	range5: > 5 Å	SINGLE PARTICLE	2003-06-12	2003-07-15	2003	2003
1PN8	10.8		10.8	r4: >10 Å	range5: > 5 Å	SINGLE PARTICLE	2003-06-12	2003-07-15	2003	2003
1Q55	30		30	r4: >10 Å	range5: > 5 Å	TOMOGRAPHY	2003-08-06	2003-10-07	2003	2003
1Q5A	30		30	r4: >10 Å	range5: > 5 Å	TOMOGRAPHY	2003-08-06	2003-10-07	2003	2003
1Q5B	30		30	r4: >10 Å	range5: > 5 Å	TOMOGRAPHY	2003-08-06	2003-10-07	2003	2003
1Q5C	30		30	r4: >10 Å	range5: > 5 Å	TOMOGRAPHY	2003-08-06	2003-10-07	2003	2003
1QGC					not reported	SINGLE PARTICLE	1999-04-23	2000-01-26	1999	2000
1QZA	10		10	r3: 4-10 Å	range5: > 5 Å	SINGLE PARTICLE	2003-09-16	2003-11-04	2003	2003
1QZB	9		9	r3: 4-10 Å	range5: > 5 Å	SINGLE PARTICLE	2003-09-16	2003-11-04	2003	2003
1QZC	9		9	r3: 4-10 Å	range5: > 5 Å	SINGLE PARTICLE	2003-09-16	2003-11-04	2003	2003
1QZD	10		10	r3: 4-10 Å	range5: > 5 Å	SINGLE PARTICLE	2003-09-16	2003-11-04	2003	2003
1R2W	9		9	r3: 4-10 Å	range5: > 5 Å	SINGLE PARTICLE	2003-09-30	2003-11-04	2003	2003
1R2X	9		9	r3: 4-10 Å	range5: > 5 Å	SINGLE PARTICLE	2003-09-30	2003-11-04	2003	2003
1RY1	12		12	r4: >10 Å	range5: > 5 Å	SINGLE PARTICLE	2003-12-19	2004-04-20	2003	2004
1SJJ	20		20	r4: >10 Å	range5: > 5 Å	CRYSTALLOGRAPHY	2004-03-03	2004-03-23	2004	2004
1SOR					not reported	CRYSTALLOGRAPHY	2004-03-15	2004-05-11	2004	2004
1SUV	7.5		7.5	r3: 4-10 Å	range5: > 5 Å	SINGLE PARTICLE	2004-03-26	2004-04-13	2004	2004
1T1M	12		12	r4: >10 Å	range5: > 5 Å	SINGLE PARTICLE	2004-04-16	2004-06-15	2004	2004
1T1O	12		12	r4: >10 Å	range5: > 5 Å	SINGLE PARTICLE	2004-04-16	2004-06-15	2004	2004
1TGE	12.5		12.5	r4: >10 Å	range5: > 5 Å	SINGLE PARTICLE	2004-05-28	2004-09-28	2004	2004
1THD	9.5		9.5	r3: 4-10 Å	range5: > 5 Å	SINGLE PARTICLE	2004-06-01	2004-09-28	2004	2004
1TJA	16		16	r4: >10 Å	range5: > 5 Å	SINGLE PARTICLE	2004-06-03	2004-08-31	2004	2004
1TRJ	11.7		11.7	r4: >10 Å	range5: > 5 Å	SINGLE PARTICLE	2004-06-21	2004-09-28	2004	2004
1TUB					not reported	CRYSTALLOGRAPHY	1997-09-23	1998-10-07	1997	1998
1TVK	2.89		2.89	r2: 2.5-4 Å	range2: <=3 Å	CRYSTALLOGRAPHY	2004-06-29	2004-09-14	2004	2004
1UCU	4		4	r2: 2.5-4 Å	range3: 3-4 Å	HELICAL	2003-04-22	2003-08-12	2003	2003
1UON	7.6		7.6	r3: 4-10 Å	range5: > 5 Å	SINGLE PARTICLE	2003-09-21	2003-11-13	2003	2003
1UPN	16		16	r4: >10 Å	range5: > 5 Å	SINGLE PARTICLE	2003-10-08	2004-01-07	2003	2004
1X18	13.5		13.5	r4: >10 Å	range5: > 5 Å	SINGLE PARTICLE	2005-04-02	2005-05-17	2005	2005
1X1L	13.5		13.5	r4: >10 Å	range5: > 5 Å	SINGLE PARTICLE	2005-04-06	2005-05-17	2005	2005
1XI4	7.9		7.9	r3: 4-10 Å	range5: > 5 Å	SINGLE PARTICLE	2004-09-21	2004-11-02	2004	2004
1XI5	12		12	r4: >10 Å	range5: > 5 Å	SINGLE PARTICLE	2004-09-21	2004-11-02	2004	2004
1XYR	11		11	r4: >10 Å	range5: > 5 Å	SINGLE PARTICLE	2004-11-10	2005-08-02	2004	2005
1YSH	9.5		9.5	r3: 4-10 Å	range5: > 5 Å	SINGLE PARTICLE	2005-02-08	2005-07-05	2005	2005
1YXN	7.9		7.9	r3: 4-10 Å	range5: > 5 Å	SINGLE PARTICLE	2005-02-22	2005-04-26	2005	2005
1Z7Z	8		8	r3: 4-10 Å	range5: > 5 Å	SINGLE PARTICLE	2005-03-28	2005-08-02	2005	2005
1Z8Y	9		9	r3: 4-10 Å	range5: > 5 Å	SINGLE PARTICLE	2005-03-31	2006-02-07	2005	2006
1ZC8	13		13	r4: >10 Å	range5: > 5 Å	SINGLE PARTICLE	2005-04-11	2005-04-19	2005	2005
1ZKU	15		15	r4: >10 Å	range5: > 5 Å	SINGLE PARTICLE	2005-05-04	2005-08-09	2005	2005
1ZN0	15.5		15.5	r4: >10 Å	range5: > 5 Å	SINGLE PARTICLE	2005-05-11	2005-06-14	2005	2005
1ZN1	14.1		14.1	r4: >10 Å	range5: > 5 Å	SINGLE PARTICLE	2005-05-11	2005-06-14	2005	2005
1ZO1	13.8		13.8	r4: >10 Å	range5: > 5 Å	SINGLE PARTICLE	2005-05-12	2005-06-14	2005	2005
1ZO3	13.8		13.8	r4: >10 Å	range5: > 5 Å	SINGLE PARTICLE	2005-05-12	2005-06-14	2005	2005
2AGN	15		15	r4: >10 Å	range5: > 5 Å	SINGLE PARTICLE	2005-07-27	2006-07-25	2005	2006
2AKH	14.9		14.9	r4: >10 Å	range5: > 5 Å	SINGLE PARTICLE	2005-08-03	2005-11-15	2005	2005
2AKI	14.9		14.9	r4: >10 Å	range5: > 5 Å	SINGLE PARTICLE	2005-08-03	2005-11-15	2005	2005
2AT9	3		3	r2: 2.5-4 Å	range2: <=3 Å	CRYSTALLOGRAPHY	1998-12-17	1999-04-27	1998	1999
2B6B	25		25	r4: >10 Å	range5: > 5 Å	SINGLE PARTICLE	2005-09-30	2006-03-07	2005	2006
2B6O					not reported	CRYSTALLOGRAPHY	2005-10-03	2005-12-06	2005	2005
2BCW	11.2		11.2	r4: >10 Å	range5: > 5 Å	SINGLE PARTICLE	2005-10-19	2005-12-20	2005	2005
2BG9					not reported	HELICAL	2004-12-17	2005-02-16	2004	2005
2BGY	9		9	r3: 4-10 Å	range5: > 5 Å	CRYSTALLOGRAPHY	2005-01-06	2005-01-27	2005	2005
2BGZ	9		9	r3: 4-10 Å	range5: > 5 Å	CRYSTALLOGRAPHY	2005-01-06	2005-01-27	2005	2005
2BK1	29		29	r4: >10 Å	range5: > 5 Å	SINGLE PARTICLE	2005-02-10	2005-05-04	2005	2005
2BK2	28		28	r4: >10 Å	range5: > 5 Å	SINGLE PARTICLE	2005-02-10	2005-05-04	2005	2005
2BRD					not reported	CRYSTALLOGRAPHY	1995-12-27	1996-06-10	1995	1996
2BSG	15		15	r4: >10 Å	range5: > 5 Å	HELICAL	2005-05-20	2005-09-21	2005	2005
2BYU	16.5		16.5	r4: >10 Å	range5: > 5 Å	SINGLE PARTICLE	2005-08-05	2005-08-22	2005	2005
2C7C	7.7		7.7	r3: 4-10 Å	range5: > 5 Å	SINGLE PARTICLE	2005-11-22	2006-01-25	2005	2006
2C7D	8.7		8.7	r3: 4-10 Å	range5: > 5 Å	SINGLE PARTICLE	2005-11-22	2006-01-25	2005	2006
2C7E	14.9		14.9	r4: >10 Å	range5: > 5 Å	SINGLE PARTICLE	2005-11-22	2006-02-16	2005	2006
2C8I	14		14	r4: >10 Å	range5: > 5 Å	SINGLE PARTICLE	2005-12-05	2006-01-17	2005	2006
2C9F	16.5		16.5	r4: >10 Å	range5: > 5 Å	SINGLE PARTICLE	2005-12-12	2006-03-02	2005	2006
2C9G	9.3		9.3	r3: 4-10 Å	range5: > 5 Å	SINGLE PARTICLE	2005-12-12	2006-01-04	2005	2006
2CGT	8.2		8.2	r3: 4-10 Å	range5: > 5 Å	SINGLE PARTICLE	2006-03-09	2006-03-29	2006	2006
2CSE	7		7	r3: 4-10 Å	range5: > 5 Å	SINGLE PARTICLE	2005-05-21	2005-10-18	2005	2005
2D57					not reported	CRYSTALLOGRAPHY	2005-10-29	2006-01-31	2005	2006
2DFS	24		24	r4: >10 Å	range5: > 5 Å	TOMOGRAPHY	2006-03-03	2006-04-25	2006	2006
2FL8	12		12	r4: >10 Å	range5: > 5 Å	SINGLE PARTICLE	2006-01-05	2006-04-04	2006	2006
2FL9	17		17	r4: >10 Å	range5: > 5 Å	SINGLE PARTICLE	2006-01-05	2006-04-04	2006	2006
2FTC	12.1		12.1	r4: >10 Å	range5: > 5 Å	SINGLE PARTICLE	2006-01-24	2006-04-11	2006	2006
2FTE					not reported	SINGLE PARTICLE	2006-01-24	2006-02-07	2006	2006
2FVO	12.8		12.8	r4: >10 Å	range5: > 5 Å	SINGLE PARTICLE	2006-01-31	2006-04-04	2006	2006
2GO5	7.4		7.4	r3: 4-10 Å	range5: > 5 Å	SINGLE PARTICLE	2006-04-12	2006-06-13	2006	2006
2H50	10.8		10.8	r4: >10 Å	range5: > 5 Å	SINGLE PARTICLE	2006-05-25	2006-08-01	2006	2006
2H53	11.5		11.5	r4: >10 Å	range5: > 5 Å	SINGLE PARTICLE	2006-05-25	2006-08-01	2006	2006
2H8A	3.2		3.2	r2: 2.5-4 Å	range3: 3-4 Å	CRYSTALLOGRAPHY	2006-06-07	2007-05-22	2006	2007
2HI5	8		8	r3: 4-10 Å	range5: > 5 Å	HELICAL	2006-06-29	2007-08-07	2006	2007
2HIL	12.5		12.5	r4: >10 Å	range5: > 5 Å	HELICAL	2006-06-29	2006-09-12	2006	2006
2HXF	10		10	r3: 4-10 Å	range5: > 5 Å	HELICAL	2006-08-03	2006-10-10	2006	2006
2HXH	11		11	r4: >10 Å	range5: > 5 Å	HELICAL	2006-08-03	2006-10-10	2006	2006
2I68	7.5		7.5	r3: 4-10 Å	range5: > 5 Å	CRYSTALLOGRAPHY	2006-08-28	2006-10-03	2006	2006
2IX8	9.9		9.9	r3: 4-10 Å	range5: > 5 Å	SINGLE PARTICLE	2006-07-07	2007-07-10	2006	2007
2IY3	16		16	r4: >10 Å	range5: > 5 Å	SINGLE PARTICLE	2006-07-12	2006-11-02	2006	2006
2J28	9.5		9.5	r3: 4-10 Å	range5: > 5 Å	SINGLE PARTICLE	2006-08-16	2006-11-08	2006	2006
2J37	8.7		8.7	r3: 4-10 Å	range5: > 5 Å	SINGLE PARTICLE	2006-08-18	2006-11-08	2006	2006
2J9I	17		17	r4: >10 Å	range5: > 5 Å	SINGLE PARTICLE	2006-11-09	2006-12-13	2006	2006
2M5K	12.7		12.7	r4: >10 Å	range5: > 5 Å	SINGLE PARTICLE	2013-02-27	2013-12-04	2013	2013
2M5M	12.2		12.2	r4: >10 Å	range5: > 5 Å	SINGLE PARTICLE	2013-02-27	2013-12-04	2013	2013
2MME	7.7		7.7	r3: 4-10 Å	range5: > 5 Å	HELICAL	2014-03-14	2014-10-08	2014	2014
2N1F	4		4	r2: 2.5-4 Å	range3: 3-4 Å	HELICAL	2015-04-01	2015-10-14	2015	2015
2NOQ	7.3		7.3	r3: 4-10 Å	range5: > 5 Å	SINGLE PARTICLE	2006-10-26	2006-11-21	2006	2006
2NSU	27		27	r4: >10 Å	range5: > 5 Å	SINGLE PARTICLE	2006-11-06	2007-03-27	2006	2007
2O0F	15.5		15.5	r4: >10 Å	range5: > 5 Å	SINGLE PARTICLE	2006-11-27	2007-07-24	2006	2007
2OB7	13.6		13.6	r4: >10 Å	range5: > 5 Å	SINGLE PARTICLE	2006-12-18	2007-01-23	2006	2007
2OF6	24		24	r4: >10 Å	range5: > 5 Å	SINGLE PARTICLE	2007-01-02	2007-04-03	2007	2007
2OM3	4.4		4.4	r3: 4-10 Å	range4: 4-5 Å	HELICAL	2007-01-20	2007-10-16	2007	2007
2OM7	7.3		7.3	r3: 4-10 Å	range5: > 5 Å	SINGLE PARTICLE	2007-01-21	2008-01-15	2007	2008
2P4N	9		9	r3: 4-10 Å	range5: > 5 Å	SINGLE PARTICLE	2007-03-12	2008-07-08	2007	2008
2P8W	11.3		11.3	r4: >10 Å	range5: > 5 Å	SINGLE PARTICLE	2007-03-23	2007-05-08	2007	2007
2P8X	9.7		9.7	r3: 4-10 Å	range5: > 5 Å	SINGLE PARTICLE	2007-03-23	2007-05-08	2007	2007
2P8Y	11.7		11.7	r4: >10 Å	range5: > 5 Å	SINGLE PARTICLE	2007-03-23	2007-05-08	2007	2007
2P8Z	8.9		8.9	r3: 4-10 Å	range5: > 5 Å	SINGLE PARTICLE	2007-03-23	2007-05-08	2007	2007
2QU4	16		16	r4: >10 Å	range5: > 5 Å	HELICAL	2007-08-03	2007-09-18	2007	2007
2QZD	14		14	r4: >10 Å	range5: > 5 Å	SINGLE PARTICLE	2007-08-16	2007-10-30	2007	2007
2QZF	14		14	r4: >10 Å	range5: > 5 Å	SINGLE PARTICLE	2007-08-16	2007-10-30	2007	2007
2QZH	14		14	r4: >10 Å	range5: > 5 Å	SINGLE PARTICLE	2007-08-16	2007-10-30	2007	2007
2R1C	12.5		12.5	r4: >10 Å	range5: > 5 Å	SINGLE PARTICLE	2007-08-22	2008-03-18	2007	2008
2R1G	12.5		12.5	r4: >10 Å	range5: > 5 Å	SINGLE PARTICLE	2007-08-22	2008-03-18	2007	2008
2R6P	24		24	r4: >10 Å	range5: > 5 Å	SINGLE PARTICLE	2007-09-06	2007-12-25	2007	2007
2RDO	9.1		9.1	r3: 4-10 Å	range5: > 5 Å	SINGLE PARTICLE	2007-09-24	2008-03-04	2007	2008
2REC					not reported	HELICAL	1996-12-03	1997-04-01	1996	1997
2V6L	16		16	r4: >10 Å	range5: > 5 Å	HELICAL	2007-07-19	2007-07-31	2007	2007
2VAZ	10		10	r3: 4-10 Å	range5: > 5 Å	SINGLE PARTICLE	2007-09-05	2007-10-02	2007	2007
2VDC	9.5		9.5	r3: 4-10 Å	range5: > 5 Å	SINGLE PARTICLE	2007-10-04	2008-01-15	2007	2008
2VOY	18		18	r4: >10 Å	range5: > 5 Å	HELICAL	2008-02-25	2009-05-26	2008	2009
2VRH	19		19	r4: >10 Å	range5: > 5 Å	SINGLE PARTICLE	2008-04-07	2008-06-17	2008	2008
2W49					not reported	HELICAL	2008-11-24	2010-05-05	2008	2010
2W4A					not reported	HELICAL	2008-11-24	2010-04-14	2008	2010
2W4G					not reported	HELICAL	2008-11-25	2010-08-25	2008	2010
2W4H					not reported	HELICAL	2008-11-25	2010-08-25	2008	2010
2W4T					not reported	HELICAL	2008-12-02	2010-01-19	2008	2010
2W4U					not reported	HELICAL	2008-12-02	2010-08-25	2008	2010
2W4V					not reported	TOMOGRAPHY	2008-12-02	2010-09-15	2008	2010
2W4W					not reported	TOMOGRAPHY	2008-12-02	2010-08-25	2008	2010
2W6D	9		9	r3: 4-10 Å	range5: > 5 Å	HELICAL	2008-12-18	2009-12-22	2008	2009
2WBE	9.4		9.4	r3: 4-10 Å	range5: > 5 Å	HELICAL	2009-02-26	2009-03-24	2009	2009
2WFS	12		12	r4: >10 Å	range5: > 5 Å	SINGLE PARTICLE	2009-04-15	2009-07-07	2009	2009
2WVW	9		9	r3: 4-10 Å	range5: > 5 Å	SINGLE PARTICLE	2009-10-20	2010-01-19	2009	2010
2WW9	8.6		8.6	r3: 4-10 Å	range5: > 5 Å	SINGLE PARTICLE	2009-10-22	2009-12-08	2009	2009
2WWA	8.9		8.9	r3: 4-10 Å	range5: > 5 Å	SINGLE PARTICLE	2009-10-22	2009-12-08	2009	2009
2WWB	6.48		6.48	r3: 4-10 Å	range5: > 5 Å	SINGLE PARTICLE	2009-10-22	2009-12-08	2009	2009
2WYY	10.6		10.6	r4: >10 Å	range5: > 5 Å	HELICAL	2009-11-20	2010-02-16	2009	2010
2X31	7.5		7.5	r3: 4-10 Å	range5: > 5 Å	SINGLE PARTICLE	2010-01-19	2010-11-10	2010	2010
2X7N	11.8		11.8	r4: >10 Å	range5: > 5 Å	SINGLE PARTICLE	2010-03-02	2010-03-31	2010	2010
2X8Q	18.3		18.3	r4: >10 Å	range5: > 5 Å	SINGLE PARTICLE	2010-03-11	2010-05-19	2010	2010
2XD8	4.6		4.6	r3: 4-10 Å	range4: 4-5 Å	SINGLE PARTICLE	2010-04-30	2010-06-16	2010	2010
2XEA	4.6		4.6	r3: 4-10 Å	range4: 4-5 Å	HELICAL	2010-05-12	2010-06-30	2010	2010
2XFB	9		9	r3: 4-10 Å	range5: > 5 Å	SINGLE PARTICLE	2010-05-21	2010-11-24	2010	2010
2XFC	9		9	r3: 4-10 Å	range5: > 5 Å	SINGLE PARTICLE	2010-05-21	2010-11-24	2010	2010
2XKV	13.5		13.5	r4: >10 Å	range5: > 5 Å	SINGLE PARTICLE	2010-07-13	2010-12-15	2010	2010
2XKX	22.9		22.9	r4: >10 Å	range5: > 5 Å	SINGLE PARTICLE	2010-07-15	2011-07-20	2010	2011
2XKY	17.2		17.2	r4: >10 Å	range5: > 5 Å	SINGLE PARTICLE	2010-07-15	2011-07-20	2010	2011
2XQL	19.5		19.5	r4: >10 Å	range5: > 5 Å	SINGLE PARTICLE	2010-09-02	2010-11-03	2010	2010
2XRP	8.2		8.2	r3: 4-10 Å	range5: > 5 Å	SINGLE PARTICLE	2010-09-18	2010-11-24	2010	2010
2XVR	10.8		10.8	r4: >10 Å	range5: > 5 Å	SINGLE PARTICLE	2010-10-28	2010-12-01	2010	2010
2XYY	3.8		3.8	r2: 2.5-4 Å	range3: 3-4 Å	SINGLE PARTICLE	2010-11-19	2011-02-02	2010	2011
2XYZ	4		4	r2: 2.5-4 Å	range3: 3-4 Å	SINGLE PARTICLE	2010-11-19	2011-02-02	2010	2011
2XZB	7		7	r3: 4-10 Å	range5: > 5 Å	CRYSTALLOGRAPHY	2010-11-24	2011-01-26	2010	2011
2Y7C	18		18	r4: >10 Å	range5: > 5 Å	SINGLE PARTICLE	2011-01-31	2011-02-09	2011	2011
2Y7H	18		18	r4: >10 Å	range5: > 5 Å	SINGLE PARTICLE	2011-01-31	2011-02-09	2011	2011
2Y83	22.9		22.9	r4: >10 Å	range5: > 5 Å	SINGLE PARTICLE	2011-02-02	2011-03-30	2011	2011
2Y9J	6.4		6.4	r3: 4-10 Å	range5: > 5 Å	SINGLE PARTICLE	2011-02-15	2011-03-23	2011	2011
2Y9K	8.3		8.3	r3: 4-10 Å	range5: > 5 Å	SINGLE PARTICLE	2011-02-15	2011-03-23	2011	2011
2YBB	19		19	r4: >10 Å	range5: > 5 Å	SINGLE PARTICLE	2011-03-02	2011-10-19	2011	2011
2YEW	5		5	r3: 4-10 Å	range4: 4-5 Å	SINGLE PARTICLE	2011-03-31	2012-04-18	2011	2012
2YGD	9.4		9.4	r3: 4-10 Å	range5: > 5 Å	SINGLE PARTICLE	2011-04-13	2011-12-07	2011	2011
2YKR	9.8		9.8	r3: 4-10 Å	range5: > 5 Å	SINGLE PARTICLE	2011-05-30	2011-08-24	2011	2011
2YMN	20		20	r4: >10 Å	range5: > 5 Å	HELICAL	2012-10-09	2012-12-05	2012	2012
2YN9	8		8	r3: 4-10 Å	range5: > 5 Å	CRYSTALLOGRAPHY	2012-10-13	2012-11-07	2012	2012
2YNJ	8.4		8.4	r3: 4-10 Å	range5: > 5 Å	SINGLE PARTICLE	2012-10-15	2012-12-12	2012	2012
2YPW	12.4		12.4	r4: >10 Å	range5: > 5 Å	SINGLE PARTICLE	2012-11-02	2013-04-03	2012	2013
2Z9Q	11.7		11.7	r4: >10 Å	range5: > 5 Å	SINGLE PARTICLE	2007-09-25	2007-10-16	2007	2007
2ZHC	23		23	r4: >10 Å	range5: > 5 Å	HELICAL	2008-02-04	2008-02-26	2008	2008
2ZLE	28		28	r4: >10 Å	range5: > 5 Å	SINGLE PARTICLE	2008-04-09	2008-06-03	2008	2008
2ZZ9					not reported	CRYSTALLOGRAPHY	2009-02-06	2009-06-09	2009	2009
3A5X	4		4	r2: 2.5-4 Å	range3: 3-4 Å	HELICAL	2009-08-13	2010-03-16	2009	2010
3A69	7.1		7.1	r3: 4-10 Å	range5: > 5 Å	HELICAL	2009-08-26	2009-12-15	2009	2009
3B5U	9.5		9.5	r3: 4-10 Å	range5: > 5 Å	CRYSTALLOGRAPHY	2007-10-26	2008-04-15	2007	2008
3B63	9.5		9.5	r3: 4-10 Å	range5: > 5 Å	CRYSTALLOGRAPHY	2007-10-26	2008-11-18	2007	2008
3B8K	8.8		8.8	r3: 4-10 Å	range5: > 5 Å	SINGLE PARTICLE	2007-11-01	2008-01-22	2007	2008
3BBU	10		10	r3: 4-10 Å	range5: > 5 Å	SINGLE PARTICLE	2007-11-11	2008-10-21	2007	2008
3BBV	10		10	r3: 4-10 Å	range5: > 5 Å	SINGLE PARTICLE	2007-11-11	2008-10-21	2007	2008
3BBX	10		10	r3: 4-10 Å	range5: > 5 Å	SINGLE PARTICLE	2007-11-11	2008-10-21	2007	2008
3BO0	9.6		9.6	r3: 4-10 Å	range5: > 5 Å	SINGLE PARTICLE	2007-12-15	2008-12-09	2007	2008
3BO1	9.6		9.6	r3: 4-10 Å	range5: > 5 Å	SINGLE PARTICLE	2007-12-15	2008-12-09	2007	2008
3BYH	12		12	r4: >10 Å	range5: > 5 Å	HELICAL	2008-01-16	2008-02-19	2008	2008
3C6D	12.5		12.5	r4: >10 Å	range5: > 5 Å	SINGLE PARTICLE	2008-02-04	2008-04-08	2008	2008
3C6R	25		25	r4: >10 Å	range5: > 5 Å	SINGLE PARTICLE	2008-02-05	2008-04-22	2008	2008
3C91	6.8		6.8	r3: 4-10 Å	range5: > 5 Å	SINGLE PARTICLE	2008-02-14	2008-08-05	2008	2008
3C92	6.8		6.8	r3: 4-10 Å	range5: > 5 Å	SINGLE PARTICLE	2008-02-14	2008-08-05	2008	2008
3C9K	20		20	r4: >10 Å	range5: > 5 Å	HELICAL	2008-02-16	2009-01-06	2008	2009
3C9V	4.7		4.7	r3: 4-10 Å	range4: 4-5 Å	SINGLE PARTICLE	2008-02-18	2008-09-02	2008	2008
3CAU	4.2		4.2	r3: 4-10 Å	range4: 4-5 Å	SINGLE PARTICLE	2008-02-20	2008-09-02	2008	2008
3CNF	3.88		3.88	r2: 2.5-4 Å	range3: 3-4 Å	SINGLE PARTICLE	2008-03-25	2008-04-29	2008	2008
3CRE	17		17	r4: >10 Å	range5: > 5 Å	HELICAL	2008-04-07	2008-05-20	2008	2008
3CRF	17		17	r4: >10 Å	range5: > 5 Å	HELICAL	2008-04-07	2008-05-20	2008	2008
3DCO	11		11	r4: >10 Å	range5: > 5 Å	SINGLE PARTICLE	2008-06-04	2009-02-10	2008	2009
3DDX					not reported	SINGLE PARTICLE	2008-06-06	2008-11-04	2008	2008
3DEG	10.9		10.9	r4: >10 Å	range5: > 5 Å	SINGLE PARTICLE	2008-06-10	2008-08-19	2008	2008
3DG0	10.8		10.8	r4: >10 Å	range5: > 5 Å	SINGLE PARTICLE	2008-06-12	2009-02-03	2008	2009
3DG2	10		10	r3: 4-10 Å	range5: > 5 Å	SINGLE PARTICLE	2008-06-12	2009-02-03	2008	2009
3DG4	12.8		12.8	r4: >10 Å	range5: > 5 Å	SINGLE PARTICLE	2008-06-12	2009-02-03	2008	2009
3DG5	15.5		15.5	r4: >10 Å	range5: > 5 Å	SINGLE PARTICLE	2008-06-12	2009-02-03	2008	2009
3DIK	9		9	r3: 4-10 Å	range5: > 5 Å	CRYSTALLOGRAPHY	2008-06-20	2008-09-16	2008	2008
3DKN	8.7		8.7	r3: 4-10 Å	range5: > 5 Å	SINGLE PARTICLE	2008-06-25	2008-08-19	2008	2008
3DNL	20		20	r4: >10 Å	range5: > 5 Å	SINGLE PARTICLE	2008-07-02	2008-08-19	2008	2008
3DNN	20		20	r4: >10 Å	range5: > 5 Å	SINGLE PARTICLE	2008-07-02	2008-08-19	2008	2008
3DNO	20		20	r4: >10 Å	range5: > 5 Å	SINGLE PARTICLE	2008-07-02	2008-08-19	2008	2008
3DNY	12.6		12.6	r4: >10 Å	range5: > 5 Å	SINGLE PARTICLE	2008-07-03	2008-08-05	2008	2008
3DTP	20		20	r4: >10 Å	range5: > 5 Å	HELICAL	2008-07-15	2008-10-07	2008	2008
3DWU	12.6		12.6	r4: >10 Å	range5: > 5 Å	SINGLE PARTICLE	2008-07-23	2008-08-12	2008	2008
3DWW	3.5		3.5	r2: 2.5-4 Å	range3: 3-4 Å	CRYSTALLOGRAPHY	2008-07-23	2009-07-28	2008	2009
3EDL	28		28	r4: >10 Å	range5: > 5 Å	HELICAL	2008-09-03	2009-01-20	2008	2009
3EP2	9		9	r3: 4-10 Å	range5: > 5 Å	SINGLE PARTICLE	2008-09-29	2008-12-16	2008	2008
3EPC	8		8	r3: 4-10 Å	range5: > 5 Å	SINGLE PARTICLE	2008-09-29	2008-11-11	2008	2008
3EPD	9		9	r3: 4-10 Å	range5: > 5 Å	SINGLE PARTICLE	2008-09-29	2008-11-11	2008	2008
3EPF	9		9	r3: 4-10 Å	range5: > 5 Å	SINGLE PARTICLE	2008-09-29	2008-11-11	2008	2008
3EQ3	9		9	r3: 4-10 Å	range5: > 5 Å	SINGLE PARTICLE	2008-09-30	2008-12-16	2008	2008
3EQ4	12		12	r4: >10 Å	range5: > 5 Å	SINGLE PARTICLE	2008-09-30	2008-12-16	2008	2008
3EZK	34		34	r4: >10 Å	range5: > 5 Å	SINGLE PARTICLE	2008-10-23	2009-01-13	2008	2009
3FI1					not reported	CRYSTALLOGRAPHY	2008-12-10	2009-01-13	2008	2009
3FOH	15		15	r4: >10 Å	range5: > 5 Å	SINGLE PARTICLE	2008-12-30	2009-03-10	2008	2009
3FOI	16		16	r4: >10 Å	range5: > 5 Å	SINGLE PARTICLE	2008-12-30	2009-03-10	2008	2009
3G37	6		6	r3: 4-10 Å	range5: > 5 Å	SINGLE PARTICLE	2009-02-02	2010-11-03	2009	2010
3GZT	3.8		3.8	r2: 2.5-4 Å	range3: 3-4 Å	SINGLE PARTICLE	2009-04-07	2009-07-14	2009	2009
3GZU	3.8		3.8	r2: 2.5-4 Å	range3: 3-4 Å	SINGLE PARTICLE	2009-04-07	2009-07-14	2009	2009
3H3W	12		12	r4: >10 Å	range5: > 5 Å	SINGLE PARTICLE	2009-04-17	2009-05-19	2009	2009
3H3Y	16		16	r4: >10 Å	range5: > 5 Å	SINGLE PARTICLE	2009-04-17	2009-05-19	2009	2009
3IKU	18		18	r4: >10 Å	range5: > 5 Å	HELICAL	2009-08-06	2009-09-29	2009	2009
3IKY	18		18	r4: >10 Å	range5: > 5 Å	HELICAL	2009-08-06	2009-09-29	2009	2009
3IXV	6.8		6.8	r3: 4-10 Å	range5: > 5 Å	SINGLE PARTICLE	2009-02-13	2009-06-02	2009	2009
3IXW	8		8	r3: 4-10 Å	range5: > 5 Å	SINGLE PARTICLE	2009-02-13	2009-06-02	2009	2009
3IXX	15		15	r4: >10 Å	range5: > 5 Å	SINGLE PARTICLE	2009-02-26	2009-10-27	2009	2009
3IXY	23		23	r4: >10 Å	range5: > 5 Å	SINGLE PARTICLE	2009-02-26	2009-10-27	2009	2009
3IXZ	6.5		6.5	r3: 4-10 Å	range5: > 5 Å	CRYSTALLOGRAPHY	2009-03-09	2009-06-23	2009	2009
3IY0	12.5		12.5	r4: >10 Å	range5: > 5 Å	SINGLE PARTICLE	2009-04-07	2009-05-12	2009	2009
3IY1	18		18	r4: >10 Å	range5: > 5 Å	SINGLE PARTICLE	2009-04-09	2009-05-12	2009	2009
3IY2	18		18	r4: >10 Å	range5: > 5 Å	SINGLE PARTICLE	2009-04-09	2009-05-12	2009	2009
3IY3	11.1		11.1	r4: >10 Å	range5: > 5 Å	SINGLE PARTICLE	2009-04-09	2009-05-12	2009	2009
3IY4	11.7		11.7	r4: >10 Å	range5: > 5 Å	SINGLE PARTICLE	2009-04-09	2009-05-12	2009	2009
3IY5	18		18	r4: >10 Å	range5: > 5 Å	SINGLE PARTICLE	2009-04-09	2009-05-12	2009	2009
3IY6	12		12	r4: >10 Å	range5: > 5 Å	SINGLE PARTICLE	2009-04-09	2009-05-12	2009	2009
3IY7	14		14	r4: >10 Å	range5: > 5 Å	SINGLE PARTICLE	2009-04-09	2009-05-12	2009	2009
3IY8	14.1		14.1	r4: >10 Å	range5: > 5 Å	SINGLE PARTICLE	2009-04-16	2009-07-07	2009	2009
3IY9	14.1		14.1	r4: >10 Å	range5: > 5 Å	SINGLE PARTICLE	2009-04-20	2009-07-07	2009	2009
3IYA	22		22	r4: >10 Å	range5: > 5 Å	SINGLE PARTICLE	2009-06-01	2010-04-14	2009	2010
3IYB	10		10	r3: 4-10 Å	range5: > 5 Å	SINGLE PARTICLE	2009-07-21	2010-03-16	2009	2010
3IYC	10		10	r3: 4-10 Å	range5: > 5 Å	SINGLE PARTICLE	2009-07-21	2010-03-16	2009	2010
3IYD	19.8		19.8	r4: >10 Å	range5: > 5 Å	SINGLE PARTICLE	2009-08-01	2009-11-10	2009	2009
3IYF	8		8	r3: 4-10 Å	range5: > 5 Å	SINGLE PARTICLE	2009-10-23	2010-02-02	2009	2010
3IYG	4		4	r2: 2.5-4 Å	range3: 3-4 Å	SINGLE PARTICLE	2009-11-28	2010-03-16	2009	2010
3IYH	8.2		8.2	r3: 4-10 Å	range5: > 5 Å	SINGLE PARTICLE	2009-12-14	2010-03-31	2009	2010
3IYI	9.1		9.1	r3: 4-10 Å	range5: > 5 Å	SINGLE PARTICLE	2009-12-14	2010-03-31	2009	2010
3IYJ	4.2		4.2	r3: 4-10 Å	range4: 4-5 Å	SINGLE PARTICLE	2009-12-15	2010-01-26	2009	2010
3IYK	7		7	r3: 4-10 Å	range5: > 5 Å	SINGLE PARTICLE	2010-01-25	2010-04-07	2010	2010
3IYL	3.3		3.3	r2: 2.5-4 Å	range3: 3-4 Å	SINGLE PARTICLE	2010-02-02	2010-05-12	2010	2010
3IYM	4.7		4.7	r3: 4-10 Å	range4: 4-5 Å	SINGLE PARTICLE	2010-02-05	2010-07-28	2010	2010
3IYO	10.5		10.5	r4: >10 Å	range5: > 5 Å	SINGLE PARTICLE	2010-03-19	2010-08-18	2010	2010
3IYP	7.2		7.2	r3: 4-10 Å	range5: > 5 Å	SINGLE PARTICLE	2010-04-07	2010-11-24	2010	2010
3IYQ	13		13	r4: >10 Å	range5: > 5 Å	SINGLE PARTICLE	2010-04-16	2010-10-20	2010	2010
3IYR	13		13	r4: >10 Å	range5: > 5 Å	SINGLE PARTICLE	2010-04-16	2010-10-20	2010	2010
3IYS	11.3		11.3	r4: >10 Å	range5: > 5 Å	SINGLE PARTICLE	2010-04-19	2011-01-26	2010	2011
3IYV	7.9		7.9	r3: 4-10 Å	range5: > 5 Å	SINGLE PARTICLE	2010-06-17	2010-07-21	2010	2010
3IYW	13.7		13.7	r4: >10 Å	range5: > 5 Å	SINGLE PARTICLE	2010-06-18	2010-11-24	2010	2010
3IYX	9		9	r3: 4-10 Å	range5: > 5 Å	SINGLE PARTICLE	2010-07-23	2010-09-01	2010	2010
3IYY	10.9		10.9	r4: >10 Å	range5: > 5 Å	SINGLE PARTICLE	2010-07-23	2010-09-01	2010	2010
3IYZ	10		10	r3: 4-10 Å	range5: > 5 Å	CRYSTALLOGRAPHY	2010-07-24	2010-08-25	2010	2010
3IZ0	8.6		8.6	r3: 4-10 Å	range5: > 5 Å	HELICAL	2010-08-09	2010-10-13	2010	2010
3IZ1	6		6	r3: 4-10 Å	range5: > 5 Å	CRYSTALLOGRAPHY	2010-08-19	2010-11-03	2010	2010
3IZ2	10		10	r3: 4-10 Å	range5: > 5 Å	CRYSTALLOGRAPHY	2010-08-19	2010-11-03	2010	2010
3IZ3	3.9		3.9	r2: 2.5-4 Å	range3: 3-4 Å	SINGLE PARTICLE	2010-09-14	2011-03-16	2010	2011
3IZ4	13.6		13.6	r4: >10 Å	range5: > 5 Å	SINGLE PARTICLE	2010-09-21	2010-10-20	2010	2010
3IZD	8.6		8.6	r3: 4-10 Å	range5: > 5 Å	SINGLE PARTICLE	2010-10-13	2010-12-01	2010	2010
3IZG	10.9		10.9	r4: >10 Å	range5: > 5 Å	SINGLE PARTICLE	2010-10-27	2010-11-17	2010	2010
3IZH	11		11	r4: >10 Å	range5: > 5 Å	SINGLE PARTICLE	2010-10-29	2011-02-02	2010	2011
3IZI	6.7		6.7	r3: 4-10 Å	range5: > 5 Å	SINGLE PARTICLE	2010-10-29	2011-02-02	2010	2011
3IZJ	6.9		6.9	r3: 4-10 Å	range5: > 5 Å	SINGLE PARTICLE	2010-10-29	2011-02-02	2010	2011
3IZK	4.9		4.9	r3: 4-10 Å	range4: 4-5 Å	SINGLE PARTICLE	2010-10-29	2011-02-02	2010	2011
3IZL	6.2		6.2	r3: 4-10 Å	range5: > 5 Å	SINGLE PARTICLE	2010-10-29	2011-02-02	2010	2011
3IZM	7.2		7.2	r3: 4-10 Å	range5: > 5 Å	SINGLE PARTICLE	2010-10-30	2011-02-02	2010	2011
3IZN	6.4		6.4	r3: 4-10 Å	range5: > 5 Å	SINGLE PARTICLE	2010-10-30	2011-02-02	2010	2011
3IZO	3.6		3.6	r2: 2.5-4 Å	range3: 3-4 Å	SINGLE PARTICLE	2010-11-05	2011-01-05	2010	2011
3IZP					not reported	SINGLE PARTICLE	2010-11-15	2011-03-16	2010	2011
3IZQ	9.5		9.5	r3: 4-10 Å	range5: > 5 Å	SINGLE PARTICLE	2010-11-30	2011-06-01	2010	2011
3IZX	3.1		3.1	r2: 2.5-4 Å	range3: 3-4 Å	SINGLE PARTICLE	2011-01-15	2011-06-22	2011	2011
3IZY	10.8		10.8	r4: >10 Å	range5: > 5 Å	SINGLE PARTICLE	2011-01-19	2011-03-23	2011	2011
3IZZ	10.8		10.8	r4: >10 Å	range5: > 5 Å	SINGLE PARTICLE	2011-01-20	2011-03-30	2011	2011
3J02	8		8	r3: 4-10 Å	range5: > 5 Å	SINGLE PARTICLE	2011-02-10	2011-05-18	2011	2011
3J03	4.8		4.8	r3: 4-10 Å	range4: 4-5 Å	SINGLE PARTICLE	2011-02-10	2011-05-18	2011	2011
3J04	20		20	r4: >10 Å	range5: > 5 Å	CRYSTALLOGRAPHY	2011-02-18	2011-11-16	2011	2011
3J05	7		7	r3: 4-10 Å	range5: > 5 Å	SINGLE PARTICLE	2011-04-01	2012-07-04	2011	2012
3J06	3.3		3.3	r2: 2.5-4 Å	range3: 3-4 Å	HELICAL	2011-04-26	2011-06-01	2011	2011
3J07	20		20	r4: >10 Å	range5: > 5 Å	SINGLE PARTICLE	2011-04-27	2016-01-20	2011	2016
3J08	10		10	r3: 4-10 Å	range5: > 5 Å	HELICAL	2011-05-09	2011-08-24	2011	2011
3J09	10		10	r3: 4-10 Å	range5: > 5 Å	HELICAL	2011-05-09	2011-08-24	2011	2011
3J0A	26		26	r4: >10 Å	range5: > 5 Å	SINGLE PARTICLE	2011-06-02	2011-12-28	2011	2011
3J0B	10.3		10.3	r4: >10 Å	range5: > 5 Å	SINGLE PARTICLE	2011-06-15	2012-12-19	2011	2012
3J0C	4.8		4.8	r3: 4-10 Å	range4: 4-5 Å	SINGLE PARTICLE	2011-06-22	2011-08-24	2011	2011
3J0D	11.1		11.1	r4: >10 Å	range5: > 5 Å	SINGLE PARTICLE	2011-06-29	2012-04-25	2011	2012
3J0E	9.9		9.9	r3: 4-10 Å	range5: > 5 Å	SINGLE PARTICLE	2011-06-29	2012-04-25	2011	2012
3J0F	7		7	r3: 4-10 Å	range5: > 5 Å	SINGLE PARTICLE	2011-07-08	2011-10-12	2011	2011
3J0G	4.8		4.8	r3: 4-10 Å	range4: 4-5 Å	SINGLE PARTICLE	2011-07-21	2011-08-24	2011	2011
3J0H	18		18	r4: >10 Å	range5: > 5 Å	SINGLE PARTICLE	2011-08-16	2011-12-14	2011	2011
3J0I	19		19	r4: >10 Å	range5: > 5 Å	SINGLE PARTICLE	2011-08-16	2011-12-14	2011	2011
3J0J	9.7		9.7	r3: 4-10 Å	range5: > 5 Å	SINGLE PARTICLE	2011-08-24	2011-12-14	2011	2011
3J0K	36		36	r4: >10 Å	range5: > 5 Å	SINGLE PARTICLE	2011-10-04	2011-10-19	2011	2011
3J0L	9.8		9.8	r3: 4-10 Å	range5: > 5 Å	SINGLE PARTICLE	2011-10-04	2011-11-16	2011	2011
3J0O	9		9	r3: 4-10 Å	range5: > 5 Å	SINGLE PARTICLE	2011-10-05	2011-11-16	2011	2011
3J0P	10.6		10.6	r4: >10 Å	range5: > 5 Å	SINGLE PARTICLE	2011-10-06	2011-11-16	2011	2011
3J0Q	10.6		10.6	r4: >10 Å	range5: > 5 Å	SINGLE PARTICLE	2011-10-11	2011-11-16	2011	2011
3J0R	7.7		7.7	r3: 4-10 Å	range5: > 5 Å	HELICAL	2011-11-03	2012-02-29	2011	2012
3J0S	9		9	r3: 4-10 Å	range5: > 5 Å	HELICAL	2011-11-24	2011-12-21	2011	2011
3J15	6.6		6.6	r3: 4-10 Å	range5: > 5 Å	SINGLE PARTICLE	2011-12-12	2012-02-22	2011	2012
3J16	7.2		7.2	r3: 4-10 Å	range5: > 5 Å	SINGLE PARTICLE	2011-12-12	2012-02-22	2011	2012
3J17	4.1		4.1	r3: 4-10 Å	range4: 4-5 Å	SINGLE PARTICLE	2011-12-25	2012-04-04	2011	2012
3J1A	16		16	r4: >10 Å	range5: > 5 Å	SINGLE PARTICLE	2012-01-31	2012-05-30	2012	2012
3J1B	4.9		4.9	r3: 4-10 Å	range4: 4-5 Å	SINGLE PARTICLE	2012-02-06	2013-08-07	2012	2013
3J1C	9.1		9.1	r3: 4-10 Å	range5: > 5 Å	SINGLE PARTICLE	2012-02-06	2013-08-07	2012	2013
3J1E	8.3		8.3	r3: 4-10 Å	range5: > 5 Å	SINGLE PARTICLE	2012-02-06	2013-08-07	2012	2013
3J1F	6.2		6.2	r3: 4-10 Å	range5: > 5 Å	SINGLE PARTICLE	2012-02-06	2013-08-07	2012	2013
3J1N	16		16	r4: >10 Å	range5: > 5 Å	SINGLE PARTICLE	2012-03-29	2013-03-06	2012	2013
3J1O	16		16	r4: >10 Å	range5: > 5 Å	SINGLE PARTICLE	2012-03-29	2013-03-06	2012	2013
3J1P	6.5		6.5	r3: 4-10 Å	range5: > 5 Å	SINGLE PARTICLE	2012-04-09	2013-01-30	2012	2013
3J1Q	4.5		4.5	r3: 4-10 Å	range4: 4-5 Å	SINGLE PARTICLE	2012-04-30	2012-08-22	2012	2012
3J1R	7.5		7.5	r3: 4-10 Å	range5: > 5 Å	HELICAL	2012-05-18	2012-06-20	2012	2012
3J1S	8.5		8.5	r3: 4-10 Å	range5: > 5 Å	SINGLE PARTICLE	2012-05-23	2012-06-06	2012	2012
3J1T	9.7		9.7	r3: 4-10 Å	range5: > 5 Å	HELICAL	2012-06-25	2012-09-26	2012	2012
3J1U	9.7		9.7	r3: 4-10 Å	range5: > 5 Å	HELICAL	2012-06-25	2012-09-26	2012	2012
3J1V	11.7		11.7	r4: >10 Å	range5: > 5 Å	SINGLE PARTICLE	2012-07-08	2013-05-22	2012	2013
3J1W	11.7		11.7	r4: >10 Å	range5: > 5 Å	SINGLE PARTICLE	2012-07-10	2013-05-22	2012	2013
3J1X	11.7		11.7	r4: >10 Å	range5: > 5 Å	SINGLE PARTICLE	2012-07-10	2013-05-22	2012	2013
3J1Z	13		13	r4: >10 Å	range5: > 5 Å	HELICAL	2012-07-24	2012-10-10	2012	2012
3J22	6.3		6.3	r3: 4-10 Å	range5: > 5 Å	SINGLE PARTICLE	2012-08-13	2013-04-03	2012	2013
3J23	9.2		9.2	r3: 4-10 Å	range5: > 5 Å	SINGLE PARTICLE	2012-08-13	2013-04-03	2012	2013
3J24	9		9	r3: 4-10 Å	range5: > 5 Å	SINGLE PARTICLE	2012-08-17	2012-09-26	2012	2012
3J25	7.2		7.2	r3: 4-10 Å	range5: > 5 Å	SINGLE PARTICLE	2012-08-22	2012-10-17	2012	2012
3J26	3.5		3.5	r2: 2.5-4 Å	range3: 3-4 Å	SINGLE PARTICLE	2012-09-18	2012-10-24	2012	2012
3J27	3.6		3.6	r2: 2.5-4 Å	range3: 3-4 Å	SINGLE PARTICLE	2012-09-26	2012-12-19	2012	2012
3J28	12.9		12.9	r4: >10 Å	range5: > 5 Å	SINGLE PARTICLE	2012-09-28	2013-01-16	2012	2013
3J29	14		14	r4: >10 Å	range5: > 5 Å	SINGLE PARTICLE	2012-09-28	2013-01-16	2012	2013
3J2A	13.1		13.1	r4: >10 Å	range5: > 5 Å	SINGLE PARTICLE	2012-09-28	2013-01-16	2012	2013
3J2B	13.6		13.6	r4: >10 Å	range5: > 5 Å	SINGLE PARTICLE	2012-09-28	2013-01-16	2012	2013
3J2C	13.2		13.2	r4: >10 Å	range5: > 5 Å	SINGLE PARTICLE	2012-09-28	2013-01-16	2012	2013
3J2D	18.7		18.7	r4: >10 Å	range5: > 5 Å	SINGLE PARTICLE	2012-09-28	2013-01-16	2012	2013
3J2E	15.3		15.3	r4: >10 Å	range5: > 5 Å	SINGLE PARTICLE	2012-09-28	2013-01-16	2012	2013
3J2F	17.6		17.6	r4: >10 Å	range5: > 5 Å	SINGLE PARTICLE	2012-09-28	2013-01-16	2012	2013
3J2G	16.5		16.5	r4: >10 Å	range5: > 5 Å	SINGLE PARTICLE	2012-09-28	2013-01-16	2012	2013
3J2H	18.8		18.8	r4: >10 Å	range5: > 5 Å	SINGLE PARTICLE	2012-09-28	2013-01-16	2012	2013
3J2I	11.9		11.9	r4: >10 Å	range5: > 5 Å	SINGLE PARTICLE	2012-10-04	2012-11-07	2012	2012
3J2J	9.54		9.54	r3: 4-10 Å	range5: > 5 Å	SINGLE PARTICLE	2012-10-04	2013-07-17	2012	2013
3J2M	15		15	r4: >10 Å	range5: > 5 Å	SINGLE PARTICLE	2012-11-09	2013-03-06	2012	2013
3J2N	16		16	r4: >10 Å	range5: > 5 Å	SINGLE PARTICLE	2012-11-10	2013-03-06	2012	2013
3J2O	25		25	r4: >10 Å	range5: > 5 Å	SINGLE PARTICLE	2012-11-12	2013-03-06	2012	2013
3J2P	3.6		3.6	r2: 2.5-4 Å	range3: 3-4 Å	SINGLE PARTICLE	2012-11-30	2012-12-19	2012	2012
3J2Q	15		15	r4: >10 Å	range5: > 5 Å	CRYSTALLOGRAPHY	2012-12-11	2013-09-11	2012	2013
3J2S	15		15	r4: >10 Å	range5: > 5 Å	HELICAL	2012-12-21	2013-08-28	2012	2013
3J2T	9.5		9.5	r3: 4-10 Å	range5: > 5 Å	SINGLE PARTICLE	2012-12-23	2013-04-10	2012	2013
3J2U	10.8		10.8	r4: >10 Å	range5: > 5 Å	HELICAL	2013-01-10	2013-03-06	2013	2013
3J2V	3.5		3.5	r2: 2.5-4 Å	range3: 3-4 Å	SINGLE PARTICLE	2013-01-11	2013-10-02	2013	2013
3J2W	5		5	r3: 4-10 Å	range4: 4-5 Å	SINGLE PARTICLE	2013-01-28	2013-04-24	2013	2013
3J2X	15.6		15.6	r4: >10 Å	range5: > 5 Å	SINGLE PARTICLE	2013-01-28	2013-04-24	2013	2013
3J2Y	14.9		14.9	r4: >10 Å	range5: > 5 Å	SINGLE PARTICLE	2013-01-28	2013-04-24	2013	2013
3J2Z	16.9		16.9	r4: >10 Å	range5: > 5 Å	SINGLE PARTICLE	2013-01-28	2013-04-24	2013	2013
3J30	16		16	r4: >10 Å	range5: > 5 Å	SINGLE PARTICLE	2013-01-28	2013-04-24	2013	2013
3J31	4.5		4.5	r3: 4-10 Å	range4: 4-5 Å	SINGLE PARTICLE	2013-02-18	2013-05-01	2013	2013
3J32	4.5		4.5	r3: 4-10 Å	range4: 4-5 Å	SINGLE PARTICLE	2013-02-20	2013-04-17	2013	2013
3J34	8.6		8.6	r3: 4-10 Å	range5: > 5 Å	HELICAL	2013-02-23	2013-05-29	2013	2013
3J35	35		35	r4: >10 Å	range5: > 5 Å	SINGLE PARTICLE	2013-02-24	2013-04-10	2013	2013
3J3I	4.1		4.1	r3: 4-10 Å	range4: 4-5 Å	SINGLE PARTICLE	2013-03-08	2014-05-14	2013	2014
3J3O	11.1		11.1	r4: >10 Å	range5: > 5 Å	SINGLE PARTICLE	2013-04-10	2013-07-03	2013	2013
3J3P	9.1		9.1	r3: 4-10 Å	range5: > 5 Å	SINGLE PARTICLE	2013-04-10	2013-07-03	2013	2013
3J3Q					not reported	TOMOGRAPHY	2013-04-12	2013-05-29	2013	2013
3J3R	9.4		9.4	r3: 4-10 Å	range5: > 5 Å	SINGLE PARTICLE	2013-04-18	2013-05-15	2013	2013
3J3S	11		11	r4: >10 Å	range5: > 5 Å	SINGLE PARTICLE	2013-04-18	2013-05-15	2013	2013
3J3T	9		9	r3: 4-10 Å	range5: > 5 Å	SINGLE PARTICLE	2013-04-18	2013-05-15	2013	2013
3J3U	10		10	r3: 4-10 Å	range5: > 5 Å	SINGLE PARTICLE	2013-04-18	2013-05-15	2013	2013
3J3V	13.3		13.3	r4: >10 Å	range5: > 5 Å	SINGLE PARTICLE	2013-04-28	2013-06-12	2013	2013
3J3W	10.7		10.7	r4: >10 Å	range5: > 5 Å	SINGLE PARTICLE	2013-04-28	2013-06-12	2013	2013
3J3X	4.3		4.3	r3: 4-10 Å	range4: 4-5 Å	SINGLE PARTICLE	2013-05-02	2013-05-29	2013	2013
3J3Y					not reported	TOMOGRAPHY	2013-05-06	2013-05-29	2013	2013
3J3Z	23.4		23.4	r4: >10 Å	range5: > 5 Å	SINGLE PARTICLE	2013-05-21	2013-08-28	2013	2013
3J40	4.5		4.5	r3: 4-10 Å	range4: 4-5 Å	SINGLE PARTICLE	2013-05-30	2013-07-10	2013	2013
3J41	25		25	r4: >10 Å	range5: > 5 Å	SINGLE PARTICLE	2013-05-31	2013-07-31	2013	2013
3J42	21		21	r4: >10 Å	range5: > 5 Å	SINGLE PARTICLE	2013-06-13	2013-07-17	2013	2013
3J45	9.5		9.5	r3: 4-10 Å	range5: > 5 Å	SINGLE PARTICLE	2013-06-18	2013-10-23	2013	2013
3J46	10.1		10.1	r4: >10 Å	range5: > 5 Å	SINGLE PARTICLE	2013-06-18	2013-10-23	2013	2013
3J47	7.4		7.4	r3: 4-10 Å	range5: > 5 Å	SINGLE PARTICLE	2013-06-27	2013-08-28	2013	2013
3J48	5.5		5.5	r3: 4-10 Å	range5: > 5 Å	SINGLE PARTICLE	2013-06-28	2013-12-04	2013	2013
3J4A	12		12	r4: >10 Å	range5: > 5 Å	SINGLE PARTICLE	2013-07-09	2013-08-07	2013	2013
3J4B	12		12	r4: >10 Å	range5: > 5 Å	SINGLE PARTICLE	2013-07-09	2013-08-07	2013	2013
3J4F	8.6		8.6	r3: 4-10 Å	range5: > 5 Å	HELICAL	2013-07-11	2013-07-24	2013	2013
3J4G	2.9		2.9	r2: 2.5-4 Å	range2: <=3 Å	CRYSTALLOGRAPHY	2013-08-12	2013-11-13	2013	2013
3J4J	11.5		11.5	r4: >10 Å	range5: > 5 Å	SINGLE PARTICLE	2013-08-26	2013-09-25	2013	2013
3J4K	8		8	r3: 4-10 Å	range5: > 5 Å	SINGLE PARTICLE	2013-08-26	2013-09-25	2013	2013
3J4P	4.8		4.8	r3: 4-10 Å	range4: 4-5 Å	SINGLE PARTICLE	2013-09-10	2013-10-16	2013	2013
3J4Q	35		35	r4: >10 Å	range5: > 5 Å	SINGLE PARTICLE	2013-09-25	2013-11-13	2013	2013
3J4R	35		35	r4: >10 Å	range5: > 5 Å	SINGLE PARTICLE	2013-09-25	2013-11-13	2013	2013
3J4S	6.8		6.8	r3: 4-10 Å	range5: > 5 Å	HELICAL	2013-10-03	2014-02-19	2013	2014
3J4T	10.8		10.8	r4: >10 Å	range5: > 5 Å	HELICAL	2013-10-04	2014-02-19	2013	2014
3J4U	3.5		3.5	r2: 2.5-4 Å	range3: 3-4 Å	SINGLE PARTICLE	2013-10-09	2013-12-25	2013	2013
3J5L	6.6		6.6	r3: 4-10 Å	range5: > 5 Å	SINGLE PARTICLE	2013-10-23	2014-03-26	2013	2014
3J5M	5.8		5.8	r3: 4-10 Å	range5: > 5 Å	SINGLE PARTICLE	2013-10-26	2013-11-13	2013	2013
3J5P	3.28		3.28	r2: 2.5-4 Å	range3: 3-4 Å	SINGLE PARTICLE	2013-10-28	2013-12-04	2013	2013
3J5Q	3.8		3.8	r2: 2.5-4 Å	range3: 3-4 Å	SINGLE PARTICLE	2013-10-28	2013-12-04	2013	2013
3J5R	4.2		4.2	r3: 4-10 Å	range4: 4-5 Å	SINGLE PARTICLE	2013-10-28	2013-12-04	2013	2013
3J5S	7.5		7.5	r3: 4-10 Å	range5: > 5 Å	SINGLE PARTICLE	2013-11-15	2014-01-08	2013	2014
3J5V	7.1		7.1	r3: 4-10 Å	range5: > 5 Å	HELICAL	2013-11-20	2014-03-26	2013	2014
3J5Y	9.7		9.7	r3: 4-10 Å	range5: > 5 Å	SINGLE PARTICLE	2013-11-21	2013-12-25	2013	2013
3J63	3.8		3.8	r2: 2.5-4 Å	range3: 3-4 Å	HELICAL	2013-12-05	2014-03-26	2013	2014
3J67	34		34	r4: >10 Å	range5: > 5 Å	TOMOGRAPHY	2013-12-22	2014-04-23	2013	2014
3J68	30		30	r4: >10 Å	range5: > 5 Å	TOMOGRAPHY	2013-12-23	2014-04-23	2013	2014
3J6B	3.2		3.2	r2: 2.5-4 Å	range3: 3-4 Å	SINGLE PARTICLE	2014-01-22	2014-04-09	2014	2014
3J6C	9.6		9.6	r3: 4-10 Å	range5: > 5 Å	HELICAL	2014-02-04	2014-03-05	2014	2014
3J6D	11.7		11.7	r4: >10 Å	range5: > 5 Å	SINGLE PARTICLE	2014-02-14	2015-01-14	2014	2015
3J6E	4.7		4.7	r3: 4-10 Å	range4: 4-5 Å	SINGLE PARTICLE	2014-02-18	2014-06-04	2014	2014
3J6F	4.9		4.9	r3: 4-10 Å	range4: 4-5 Å	SINGLE PARTICLE	2014-02-19	2014-06-04	2014	2014
3J6G	5.5		5.5	r3: 4-10 Å	range5: > 5 Å	SINGLE PARTICLE	2014-02-19	2014-06-04	2014	2014
3J6H	8.1		8.1	r3: 4-10 Å	range5: > 5 Å	SINGLE PARTICLE	2014-02-21	2015-04-01	2014	2015
3J6J	3.64		3.64	r2: 2.5-4 Å	range3: 3-4 Å	HELICAL	2014-03-13	2014-07-30	2014	2014
3J6K	2.5		2.5	r1: <=2.5 Å	range2: <=3 Å	CRYSTALLOGRAPHY	2014-03-18	2014-08-13	2014	2014
3J6L	9		9	r3: 4-10 Å	range5: > 5 Å	SINGLE PARTICLE	2014-03-19	2014-04-09	2014	2014
3J6M	9		9	r3: 4-10 Å	range5: > 5 Å	SINGLE PARTICLE	2014-03-19	2014-04-09	2014	2014
3J6N	9		9	r3: 4-10 Å	range5: > 5 Å	SINGLE PARTICLE	2014-03-19	2014-04-09	2014	2014
3J6O	9		9	r3: 4-10 Å	range5: > 5 Å	SINGLE PARTICLE	2014-03-19	2014-04-09	2014	2014
3J6P	8.2		8.2	r3: 4-10 Å	range5: > 5 Å	HELICAL	2014-03-20	2014-12-31	2014	2014
3J6Q	3.8		3.8	r2: 2.5-4 Å	range3: 3-4 Å	SINGLE PARTICLE	2014-03-20	2014-10-08	2014	2014
3J6R	9.1		9.1	r3: 4-10 Å	range5: > 5 Å	SINGLE PARTICLE	2014-03-20	2014-07-23	2014	2014
3J6S	6		6	r3: 4-10 Å	range5: > 5 Å	SINGLE PARTICLE	2014-03-24	2015-03-04	2014	2015
3J6T	7		7	r3: 4-10 Å	range5: > 5 Å	SINGLE PARTICLE	2014-03-25	2015-03-04	2014	2015
3J6U	9		9	r3: 4-10 Å	range5: > 5 Å	SINGLE PARTICLE	2014-03-26	2015-03-04	2014	2015
3J6X	6.1		6.1	r3: 4-10 Å	range5: > 5 Å	SINGLE PARTICLE	2014-04-16	2014-06-11	2014	2014
3J6Y	6.1		6.1	r3: 4-10 Å	range5: > 5 Å	SINGLE PARTICLE	2014-04-16	2014-06-11	2014	2014
3J70	20		20	r4: >10 Å	range5: > 5 Å	SINGLE PARTICLE	2014-04-22	2015-08-26	2014	2015
3J77	6.2		6.2	r3: 4-10 Å	range5: > 5 Å	SINGLE PARTICLE	2014-05-29	2014-08-06	2014	2014
3J78	6.3		6.3	r3: 4-10 Å	range5: > 5 Å	SINGLE PARTICLE	2014-05-29	2014-08-06	2014	2014
3J79	3.2		3.2	r2: 2.5-4 Å	range3: 3-4 Å	SINGLE PARTICLE	2014-06-02	2014-07-16	2014	2014
3J7A	3.2		3.2	r2: 2.5-4 Å	range3: 3-4 Å	SINGLE PARTICLE	2014-06-03	2014-07-16	2014	2014
3J7B	3.2		3.2	r2: 2.5-4 Å	range3: 3-4 Å	CRYSTALLOGRAPHY	2014-06-09	2014-10-08	2014	2014
3J7E	13.6		13.6	r4: >10 Å	range5: > 5 Å	SINGLE PARTICLE	2014-06-23	2014-11-26	2014	2014
3J7G	13.6		13.6	r4: >10 Å	range5: > 5 Å	SINGLE PARTICLE	2014-06-24	2014-11-26	2014	2014
3J7H	3.2		3.2	r2: 2.5-4 Å	range3: 3-4 Å	SINGLE PARTICLE	2014-06-30	2014-07-30	2014	2014
3J7I	8.9		8.9	r3: 4-10 Å	range5: > 5 Å	SINGLE PARTICLE	2014-07-01	2014-12-10	2014	2014
3J7L	3.8		3.8	r2: 2.5-4 Å	range3: 3-4 Å	SINGLE PARTICLE	2014-07-18	2014-09-10	2014	2014
3J7M	3.8		3.8	r2: 2.5-4 Å	range3: 3-4 Å	SINGLE PARTICLE	2014-07-18	2014-09-10	2014	2014
3J7N	3.8		3.8	r2: 2.5-4 Å	range3: 3-4 Å	SINGLE PARTICLE	2014-07-18	2014-09-10	2014	2014
3J7O	3.4		3.4	r2: 2.5-4 Å	range3: 3-4 Å	SINGLE PARTICLE	2014-08-01	2014-09-03	2014	2014
3J7P	3.5		3.5	r2: 2.5-4 Å	range3: 3-4 Å	SINGLE PARTICLE	2014-08-01	2014-09-03	2014	2014
3J7Q	3.4		3.4	r2: 2.5-4 Å	range3: 3-4 Å	SINGLE PARTICLE	2014-08-01	2014-09-03	2014	2014
3J7R	3.9		3.9	r2: 2.5-4 Å	range3: 3-4 Å	SINGLE PARTICLE	2014-08-01	2014-09-03	2014	2014
3J7T					not reported	CRYSTALLOGRAPHY	2014-08-07	2015-02-18	2014	2015
3J7V	4.6		4.6	r3: 4-10 Å	range4: 4-5 Å	SINGLE PARTICLE	2014-08-12	2014-10-15	2014	2014
3J7W	3.5		3.5	r2: 2.5-4 Å	range3: 3-4 Å	SINGLE PARTICLE	2014-08-12	2014-10-15	2014	2014
3J7X	3.6		3.6	r2: 2.5-4 Å	range3: 3-4 Å	SINGLE PARTICLE	2014-08-12	2014-10-15	2014	2014
3J7Y	3.4		3.4	r2: 2.5-4 Å	range3: 3-4 Å	SINGLE PARTICLE	2014-08-26	2014-10-15	2014	2014
3J7Z	3.9		3.9	r2: 2.5-4 Å	range3: 3-4 Å	SINGLE PARTICLE	2014-08-27	2014-10-22	2014	2014
3J80	3.75		3.75	r2: 2.5-4 Å	range3: 3-4 Å	SINGLE PARTICLE	2014-08-28	2014-11-05	2014	2014
3J81	4		4	r2: 2.5-4 Å	range3: 3-4 Å	SINGLE PARTICLE	2014-08-29	2014-11-05	2014	2014
3J82	7.7		7.7	r3: 4-10 Å	range5: > 5 Å	SINGLE PARTICLE	2014-09-25	2015-05-20	2014	2015
3J83	30		30	r4: >10 Å	range5: > 5 Å	SINGLE PARTICLE	2014-09-30	2015-03-11	2014	2015
3J89	3.6		3.6	r2: 2.5-4 Å	range3: 3-4 Å	HELICAL	2014-10-07	2015-02-11	2014	2015
3J8A	3.7		3.7	r2: 2.5-4 Å	range3: 3-4 Å	HELICAL	2014-10-08	2014-12-10	2014	2014
3J8B	9.3		9.3	r3: 4-10 Å	range5: > 5 Å	SINGLE PARTICLE	2014-10-08	2014-10-22	2014	2014
3J8C	11.6		11.6	r4: >10 Å	range5: > 5 Å	SINGLE PARTICLE	2014-10-08	2014-10-22	2014	2014
3J8D	26		26	r4: >10 Å	range5: > 5 Å	SINGLE PARTICLE	2014-10-13	2014-11-12	2014	2014
3J8F	4		4	r2: 2.5-4 Å	range3: 3-4 Å	SINGLE PARTICLE	2014-10-20	2015-02-11	2014	2015
3J8G	5		5	r3: 4-10 Å	range4: 4-5 Å	SINGLE PARTICLE	2014-10-24	2014-11-26	2014	2014
3J8H	3.8		3.8	r2: 2.5-4 Å	range3: 3-4 Å	SINGLE PARTICLE	2014-10-26	2014-12-10	2014	2014
3J8I	4.7		4.7	r3: 4-10 Å	range4: 4-5 Å	HELICAL	2014-11-06	2015-01-14	2014	2015
3J8J	12		12	r4: >10 Å	range5: > 5 Å	HELICAL	2014-11-07	2015-01-14	2014	2015
3J8K	12		12	r4: >10 Å	range5: > 5 Å	HELICAL	2014-11-07	2015-01-14	2014	2015
3J8V	13.9		13.9	r4: >10 Å	range5: > 5 Å	SINGLE PARTICLE	2014-11-19	2015-05-06	2014	2015
3J8W	13		13	r4: >10 Å	range5: > 5 Å	SINGLE PARTICLE	2014-11-19	2015-05-06	2014	2015
3J8X	5		5	r3: 4-10 Å	range4: 4-5 Å	HELICAL	2014-11-20	2014-12-10	2014	2014
3J8Y	5		5	r3: 4-10 Å	range4: 4-5 Å	HELICAL	2014-11-20	2014-12-10	2014	2014
3J8Z	14		14	r4: >10 Å	range5: > 5 Å	SINGLE PARTICLE	2014-11-20	2015-05-06	2014	2015
3J91	8.8		8.8	r3: 4-10 Å	range5: > 5 Å	SINGLE PARTICLE	2014-11-24	2014-12-10	2014	2014
3J92	3.6		3.6	r2: 2.5-4 Å	range3: 3-4 Å	SINGLE PARTICLE	2014-12-02	2015-01-21	2014	2015
3J93	8.8		8.8	r3: 4-10 Å	range5: > 5 Å	SINGLE PARTICLE	2014-12-02	2014-12-24	2014	2014
3J94	4.2		4.2	r3: 4-10 Å	range4: 4-5 Å	SINGLE PARTICLE	2014-12-05	2015-01-28	2014	2015
3J95	7.6		7.6	r3: 4-10 Å	range5: > 5 Å	SINGLE PARTICLE	2014-12-05	2015-01-28	2014	2015
3J96	7.6		7.6	r3: 4-10 Å	range5: > 5 Å	SINGLE PARTICLE	2014-12-05	2015-01-28	2014	2015
3J97	7.8		7.8	r3: 4-10 Å	range5: > 5 Å	SINGLE PARTICLE	2014-12-05	2015-01-28	2014	2015
3J98	8.4		8.4	r3: 4-10 Å	range5: > 5 Å	SINGLE PARTICLE	2014-12-05	2015-01-28	2014	2015
3J99	8.2		8.2	r3: 4-10 Å	range5: > 5 Å	SINGLE PARTICLE	2014-12-05	2015-01-28	2014	2015
3J9B	4.3		4.3	r3: 4-10 Å	range4: 4-5 Å	SINGLE PARTICLE	2014-12-16	2015-02-18	2014	2015
3J9C	2.9		2.9	r2: 2.5-4 Å	range2: <=3 Å	SINGLE PARTICLE	2014-12-25	2015-03-11	2014	2015
3J9D	3.3		3.3	r2: 2.5-4 Å	range3: 3-4 Å	SINGLE PARTICLE	2015-01-09	2015-12-09	2015	2015
3J9E	3.3		3.3	r2: 2.5-4 Å	range3: 3-4 Å	SINGLE PARTICLE	2015-01-10	2015-12-09	2015	2015
3J9F	9		9	r3: 4-10 Å	range5: > 5 Å	SINGLE PARTICLE	2015-01-15	2015-02-11	2015	2015
3J9G	3.5		3.5	r2: 2.5-4 Å	range3: 3-4 Å	HELICAL	2015-01-16	2015-03-11	2015	2015
3J9I	3.3		3.3	r2: 2.5-4 Å	range3: 3-4 Å	SINGLE PARTICLE	2015-02-02	2015-02-18	2015	2015
3J9J	3.28		3.28	r2: 2.5-4 Å	range3: 3-4 Å	SINGLE PARTICLE	2015-02-02	2015-09-02	2015	2015
3J9K	4.1		4.1	r3: 4-10 Å	range4: 4-5 Å	SINGLE PARTICLE	2015-02-04	2015-02-25	2015	2015
3J9L	4		4	r2: 2.5-4 Å	range3: 3-4 Å	SINGLE PARTICLE	2015-02-04	2015-02-25	2015	2015
3J9M	3.5		3.5	r2: 2.5-4 Å	range3: 3-4 Å	SINGLE PARTICLE	2015-02-08	2015-04-15	2015	2015
3J9O	3.7		3.7	r2: 2.5-4 Å	range3: 3-4 Å	HELICAL	2015-02-11	2015-03-18	2015	2015
3J9P	4.24		4.24	r3: 4-10 Å	range4: 4-5 Å	SINGLE PARTICLE	2015-02-14	2015-04-08	2015	2015
3J9Q	3.5		3.5	r2: 2.5-4 Å	range3: 3-4 Å	HELICAL	2015-02-17	2015-04-01	2015	2015
3J9R	3.9		3.9	r2: 2.5-4 Å	range3: 3-4 Å	HELICAL	2015-02-17	2015-04-01	2015	2015
3J9S	2.6		2.6	r2: 2.5-4 Å	range2: <=3 Å	SINGLE PARTICLE	2015-02-19	2015-03-11	2015	2015
3J9T	6.9		6.9	r3: 4-10 Å	range5: > 5 Å	SINGLE PARTICLE	2015-02-23	2015-05-13	2015	2015
3J9U	7.6		7.6	r3: 4-10 Å	range5: > 5 Å	SINGLE PARTICLE	2015-02-23	2015-05-13	2015	2015
3J9V	8.3		8.3	r3: 4-10 Å	range5: > 5 Å	SINGLE PARTICLE	2015-02-23	2015-05-13	2015	2015
3J9W	3.9		3.9	r2: 2.5-4 Å	range3: 3-4 Å	SINGLE PARTICLE	2015-03-16	2015-04-29	2015	2015
3J9X	3.8		3.8	r2: 2.5-4 Å	range3: 3-4 Å	HELICAL	2015-03-21	2015-06-03	2015	2015
3J9Y	3.9		3.9	r2: 2.5-4 Å	range3: 3-4 Å	SINGLE PARTICLE	2015-03-23	2015-04-15	2015	2015
3J9Z	3.6		3.6	r2: 2.5-4 Å	range3: 3-4 Å	SINGLE PARTICLE	2015-03-27	2015-07-01	2015	2015
3JA1	3.6		3.6	r2: 2.5-4 Å	range3: 3-4 Å	SINGLE PARTICLE	2015-03-30	2015-07-01	2015	2015
3JA4	4.8		4.8	r3: 4-10 Å	range4: 4-5 Å	SINGLE PARTICLE	2015-04-20	2015-10-28	2015	2015
3JA5	12		12	r4: >10 Å	range5: > 5 Å	SINGLE PARTICLE	2015-04-21	2015-10-28	2015	2015
3JA6	12.7		12.7	r4: >10 Å	range5: > 5 Å	TOMOGRAPHY	2015-04-21	2015-12-09	2015	2015
3JA7	3.6		3.6	r2: 2.5-4 Å	range3: 3-4 Å	SINGLE PARTICLE	2015-04-21	2015-07-22	2015	2015
3JA8	3.8		3.8	r2: 2.5-4 Å	range3: 3-4 Å	SINGLE PARTICLE	2015-05-09	2015-08-05	2015	2015
3JA9	22		22	r4: >10 Å	range5: > 5 Å	SINGLE PARTICLE	2015-05-19	2015-12-09	2015	2015
3JAA	22		22	r4: >10 Å	range5: > 5 Å	SINGLE PARTICLE	2015-05-19	2015-12-23	2015	2015
3JAB	11		11	r4: >10 Å	range5: > 5 Å	SINGLE PARTICLE	2015-05-26	2015-06-10	2015	2015
3JAC	4.8		4.8	r3: 4-10 Å	range4: 4-5 Å	SINGLE PARTICLE	2015-06-05	2015-09-23	2015	2015
3JAD	3.9		3.9	r2: 2.5-4 Å	range3: 3-4 Å	SINGLE PARTICLE	2015-06-08	2015-09-09	2015	2015
3JAE	3.9		3.9	r2: 2.5-4 Å	range3: 3-4 Å	SINGLE PARTICLE	2015-06-08	2015-09-09	2015	2015
3JAF	3.8		3.8	r2: 2.5-4 Å	range3: 3-4 Å	SINGLE PARTICLE	2015-06-08	2015-09-09	2015	2015
3JAG	3.65		3.65	r2: 2.5-4 Å	range3: 3-4 Å	SINGLE PARTICLE	2015-06-10	2015-08-12	2015	2015
3JAH	3.45		3.45	r2: 2.5-4 Å	range3: 3-4 Å	SINGLE PARTICLE	2015-06-10	2015-08-12	2015	2015
3JAI	3.65		3.65	r2: 2.5-4 Å	range3: 3-4 Å	SINGLE PARTICLE	2015-06-10	2015-08-12	2015	2015
3JAJ	3.75		3.75	r2: 2.5-4 Å	range3: 3-4 Å	SINGLE PARTICLE	2015-06-16	2015-08-05	2015	2015
3JAK	3.3		3.3	r2: 2.5-4 Å	range3: 3-4 Å	HELICAL	2015-06-16	2015-08-12	2015	2015
3JAL	3.5		3.5	r2: 2.5-4 Å	range3: 3-4 Å	HELICAL	2015-06-16	2015-08-12	2015	2015
3JAM	3.46		3.46	r2: 2.5-4 Å	range3: 3-4 Å	SINGLE PARTICLE	2015-06-17	2015-08-12	2015	2015
2019-01-03	3.75		3.75	r2: 2.5-4 Å	range3: 3-4 Å	SINGLE PARTICLE	2015-06-17	2015-08-05	2015	2015
3JAO	23		23	r4: >10 Å	range5: > 5 Å	SINGLE PARTICLE	2015-06-18	2015-08-05	2015	2015
3JAP	4.9		4.9	r3: 4-10 Å	range4: 4-5 Å	SINGLE PARTICLE	2015-06-18	2015-08-12	2015	2015
3JAQ	6		6	r3: 4-10 Å	range5: > 5 Å	SINGLE PARTICLE	2015-06-18	2015-08-12	2015	2015
3JAR	3.4		3.4	r2: 2.5-4 Å	range3: 3-4 Å	HELICAL	2015-06-19	2015-08-12	2015	2015
3JAS	3.5		3.5	r2: 2.5-4 Å	range3: 3-4 Å	HELICAL	2015-06-19	2015-08-12	2015	2015
3JAT	3.5		3.5	r2: 2.5-4 Å	range3: 3-4 Å	HELICAL	2015-06-20	2015-08-12	2015	2015
3JAU	4.8		4.8	r3: 4-10 Å	range4: 4-5 Å	SINGLE PARTICLE	2015-06-24	2016-02-10	2015	2016
3JAV	4.7		4.7	r3: 4-10 Å	range4: 4-5 Å	SINGLE PARTICLE	2015-06-30	2015-10-07	2015	2015
3JAW	3.9		3.9	r2: 2.5-4 Å	range3: 3-4 Å	HELICAL	2015-06-30	2015-08-12	2015	2015
3JAX	23		23	r4: >10 Å	range5: > 5 Å	HELICAL	2015-07-03	2015-10-07	2015	2015
3JAY	3		3	r2: 2.5-4 Å	range2: <=3 Å	SINGLE PARTICLE	2015-07-06	2015-08-12	2015	2015
3JAZ	3.1		3.1	r2: 2.5-4 Å	range3: 3-4 Å	SINGLE PARTICLE	2015-07-06	2015-08-12	2015	2015
3JB0	2.9		2.9	r2: 2.5-4 Å	range2: <=3 Å	SINGLE PARTICLE	2015-07-06	2015-08-12	2015	2015
3JB1	3.1		3.1	r2: 2.5-4 Å	range3: 3-4 Å	SINGLE PARTICLE	2015-07-06	2015-08-12	2015	2015
3JB2	3.1		3.1	r2: 2.5-4 Å	range3: 3-4 Å	SINGLE PARTICLE	2015-07-06	2015-08-12	2015	2015
3JB3	3.1		3.1	r2: 2.5-4 Å	range3: 3-4 Å	SINGLE PARTICLE	2015-07-06	2015-08-12	2015	2015
3JB4	3.8		3.8	r2: 2.5-4 Å	range3: 3-4 Å	SINGLE PARTICLE	2015-07-21	2015-10-21	2015	2015
3JB5	3.7		3.7	r2: 2.5-4 Å	range3: 3-4 Å	SINGLE PARTICLE	2015-07-23	2016-07-27	2015	2016
3JB6	3.3		3.3	r2: 2.5-4 Å	range3: 3-4 Å	SINGLE PARTICLE	2015-08-02	2015-10-28	2015	2015
3JB7	4		4	r2: 2.5-4 Å	range3: 3-4 Å	SINGLE PARTICLE	2015-08-03	2015-10-28	2015	2015
3JB8	3.6		3.6	r2: 2.5-4 Å	range3: 3-4 Å	SINGLE PARTICLE	2015-08-04	2016-07-13	2015	2016
3JB9	3.6		3.6	r2: 2.5-4 Å	range3: 3-4 Å	SINGLE PARTICLE	2015-08-09	2015-09-23	2015	2015
3JBA	12		12	r4: >10 Å	range5: > 5 Å	SINGLE PARTICLE	2015-08-11	2015-10-07	2015	2015
3JBB	26		26	r4: >10 Å	range5: > 5 Å	SINGLE PARTICLE	2015-08-26	2015-11-11	2015	2015
3JBC	6.5		6.5	r3: 4-10 Å	range5: > 5 Å	SINGLE PARTICLE	2015-08-26	2016-01-27	2015	2016
3JBD	4.8		4.8	r3: 4-10 Å	range4: 4-5 Å	SINGLE PARTICLE	2015-08-26	2016-01-27	2015	2016
3JBE	4.2		4.2	r3: 4-10 Å	range4: 4-5 Å	SINGLE PARTICLE	2015-08-26	2016-01-27	2015	2016
3JBF	4.8		4.8	r3: 4-10 Å	range4: 4-5 Å	SINGLE PARTICLE	2015-08-26	2016-01-27	2015	2016
3JBG	3.8		3.8	r2: 2.5-4 Å	range3: 3-4 Å	SINGLE PARTICLE	2015-08-26	2016-01-27	2015	2016
3JBH	20		20	r4: >10 Å	range5: > 5 Å	HELICAL	2015-09-01	2016-03-09	2015	2016
3JBI	8.5		8.5	r3: 4-10 Å	range5: > 5 Å	HELICAL	2015-09-02	2015-11-04	2015	2015
3JBJ	7.6		7.6	r3: 4-10 Å	range5: > 5 Å	HELICAL	2015-09-03	2015-11-04	2015	2015
3JBK	8.2		8.2	r3: 4-10 Å	range5: > 5 Å	HELICAL	2015-09-03	2015-11-04	2015	2015
3JBL	4.7		4.7	r3: 4-10 Å	range4: 4-5 Å	SINGLE PARTICLE	2015-09-05	2015-10-21	2015	2015
3JBM	3.9		3.9	r2: 2.5-4 Å	range3: 3-4 Å	SINGLE PARTICLE	2015-09-06	2016-10-19	2015	2016
3JBN	4.7		4.7	r3: 4-10 Å	range4: 4-5 Å	SINGLE PARTICLE	2015-09-16	2015-10-14	2015	2015
3JBO	5.8		5.8	r3: 4-10 Å	range5: > 5 Å	SINGLE PARTICLE	2015-09-16	2015-10-14	2015	2015
3JBP	6.7		6.7	r3: 4-10 Å	range5: > 5 Å	SINGLE PARTICLE	2015-09-16	2015-10-14	2015	2015
3JBQ	11		11	r4: >10 Å	range5: > 5 Å	SINGLE PARTICLE	2015-09-17	2015-09-30	2015	2015
3JBR	4.2		4.2	r3: 4-10 Å	range4: 4-5 Å	SINGLE PARTICLE	2015-09-29	2015-12-30	2015	2015
3JBS	2.9		2.9	r2: 2.5-4 Å	range2: <=3 Å	SINGLE PARTICLE	2015-10-13	2015-10-28	2015	2015
3JBT	3.8		3.8	r2: 2.5-4 Å	range3: 3-4 Å	SINGLE PARTICLE	2015-10-15	2015-11-18	2015	2015
3JBU	3.64		3.64	r2: 2.5-4 Å	range3: 3-4 Å	SINGLE PARTICLE	2015-10-16	2016-01-27	2015	2016
3JBV	3.32		3.32	r2: 2.5-4 Å	range3: 3-4 Å	SINGLE PARTICLE	2015-10-16	2016-01-27	2015	2016
3JBW	4.6		4.6	r3: 4-10 Å	range4: 4-5 Å	SINGLE PARTICLE	2015-10-21	2015-12-09	2015	2015
3JBX	3.4		3.4	r2: 2.5-4 Å	range3: 3-4 Å	SINGLE PARTICLE	2015-10-22	2015-12-09	2015	2015
3JBY	3.7		3.7	r2: 2.5-4 Å	range3: 3-4 Å	SINGLE PARTICLE	2015-10-22	2015-12-09	2015	2015
3JBZ	28		28	r4: >10 Å	range5: > 5 Å	SINGLE PARTICLE	2015-11-03	2016-11-16	2015	2016
3JC1	4		4	r2: 2.5-4 Å	range3: 3-4 Å	HELICAL	2015-11-09	2015-12-16	2015	2015
3JC2	3.6		3.6	r2: 2.5-4 Å	range3: 3-4 Å	SINGLE PARTICLE	2015-11-15	2016-01-13	2015	2016
3JC5	4.7		4.7	r3: 4-10 Å	range4: 4-5 Å	SINGLE PARTICLE	2015-11-24	2016-02-10	2015	2016
3JC6	3.7		3.7	r2: 2.5-4 Å	range3: 3-4 Å	SINGLE PARTICLE	2015-11-24	2016-02-10	2015	2016
3JC7	4.8		4.8	r3: 4-10 Å	range4: 4-5 Å	SINGLE PARTICLE	2015-11-24	2016-02-10	2015	2016
3JC8					not reported	TOMOGRAPHY	2015-11-24	2016-03-16	2015	2016
3JC9					not reported	TOMOGRAPHY	2015-11-24	2016-03-16	2015	2016
3JCA	4.8		4.8	r3: 4-10 Å	range4: 4-5 Å	SINGLE PARTICLE	2015-11-24	2016-02-17	2015	2016
3JCB					not reported	TOMOGRAPHY	2015-11-25	2017-05-10	2015	2017
3JCC					not reported	TOMOGRAPHY	2015-11-25	2017-05-10	2015	2017
3JCD	3.7		3.7	r2: 2.5-4 Å	range3: 3-4 Å	SINGLE PARTICLE	2015-12-01	2016-01-13	2015	2016
3JCE	3.2		3.2	r2: 2.5-4 Å	range3: 3-4 Å	SINGLE PARTICLE	2015-12-01	2016-01-13	2015	2016
3JCF	3.8		3.8	r2: 2.5-4 Å	range3: 3-4 Å	SINGLE PARTICLE	2015-12-11	2016-02-17	2015	2016
3JCG	7.06		7.06	r3: 4-10 Å	range5: > 5 Å	SINGLE PARTICLE	2015-12-11	2016-02-17	2015	2016
3JCH	7.06		7.06	r3: 4-10 Å	range5: > 5 Å	SINGLE PARTICLE	2015-12-11	2016-02-17	2015	2016
3JCI	2.9		2.9	r2: 2.5-4 Å	range2: <=3 Å	SINGLE PARTICLE	2015-12-13	2016-02-03	2015	2016
3JCJ	3.7		3.7	r2: 2.5-4 Å	range3: 3-4 Å	SINGLE PARTICLE	2015-12-18	2016-03-09	2015	2016
3JCK	3.5		3.5	r2: 2.5-4 Å	range3: 3-4 Å	SINGLE PARTICLE	2015-12-20	2016-01-20	2015	2016
3JCL	4		4	r2: 2.5-4 Å	range3: 3-4 Å	SINGLE PARTICLE	2015-12-21	2016-02-03	2015	2016
3JCM	3.8		3.8	r2: 2.5-4 Å	range3: 3-4 Å	SINGLE PARTICLE	2015-12-23	2016-02-24	2015	2016
3JCN	4.6		4.6	r3: 4-10 Å	range4: 4-5 Å	SINGLE PARTICLE	2016-01-04	2016-03-09	2016	2016
3JCO	4.8		4.8	r3: 4-10 Å	range4: 4-5 Å	SINGLE PARTICLE	2016-01-06	2016-06-15	2016	2016
3JCP	4.6		4.6	r3: 4-10 Å	range4: 4-5 Å	SINGLE PARTICLE	2016-01-06	2016-06-15	2016	2016
3JCR	7		7	r3: 4-10 Å	range5: > 5 Å	SINGLE PARTICLE	2016-01-21	2016-03-09	2016	2016
3JCS	2.8		2.8	r2: 2.5-4 Å	range2: <=3 Å	SINGLE PARTICLE	2016-01-21	2016-07-20	2016	2016
3JCT	3.08		3.08	r2: 2.5-4 Å	range3: 3-4 Å	SINGLE PARTICLE	2016-03-09	2016-06-01	2016	2016
3JCU	3.2		3.2	r2: 2.5-4 Å	range3: 3-4 Å	SINGLE PARTICLE	2016-03-10	2016-05-25	2016	2016
3JCX	4.1		4.1	r3: 4-10 Å	range4: 4-5 Å	SINGLE PARTICLE	2016-03-21	2016-07-20	2016	2016
3JCZ	3.26		3.26	r2: 2.5-4 Å	range3: 3-4 Å	SINGLE PARTICLE	2016-03-27	2016-04-27	2016	2016
3JD0	3.47		3.47	r2: 2.5-4 Å	range3: 3-4 Å	SINGLE PARTICLE	2016-03-28	2016-04-27	2016	2016
3JD1	3.3		3.3	r2: 2.5-4 Å	range3: 3-4 Å	SINGLE PARTICLE	2016-03-28	2016-04-27	2016	2016
3JD2	3.3		3.3	r2: 2.5-4 Å	range3: 3-4 Å	SINGLE PARTICLE	2016-03-28	2016-04-27	2016	2016
3JD3	3.6		3.6	r2: 2.5-4 Å	range3: 3-4 Å	SINGLE PARTICLE	2016-03-28	2016-04-27	2016	2016
3JD4	3.4		3.4	r2: 2.5-4 Å	range3: 3-4 Å	SINGLE PARTICLE	2016-03-28	2016-04-27	2016	2016
3JD5	7		7	r3: 4-10 Å	range5: > 5 Å	SINGLE PARTICLE	2016-04-08	2016-07-13	2016	2016
3JD6	4.1		4.1	r3: 4-10 Å	range4: 4-5 Å	SINGLE PARTICLE	2016-04-12	2016-05-11	2016	2016
3JD7	3.9		3.9	r2: 2.5-4 Å	range3: 3-4 Å	SINGLE PARTICLE	2016-04-29	2016-09-14	2016	2016
3JD8	4.43		4.43	r3: 4-10 Å	range4: 4-5 Å	SINGLE PARTICLE	2016-05-01	2016-06-01	2016	2016
3K1Q	4.5		4.5	r3: 4-10 Å	range4: 4-5 Å	SINGLE PARTICLE	2009-09-28	2010-03-23	2009	2010
3KK5	10.6		10.6	r4: >10 Å	range5: > 5 Å	SINGLE PARTICLE	2009-11-04	2009-11-17	2009	2009
3KTT	4		4	r2: 2.5-4 Å	range3: 3-4 Å	SINGLE PARTICLE	2009-11-25	2010-03-16	2009	2010
3LOS	4.3		4.3	r3: 4-10 Å	range4: 4-5 Å	SINGLE PARTICLE	2010-02-04	2010-03-16	2010	2010
3LU0	11.2		11.2	r4: >10 Å	range5: > 5 Å	SINGLE PARTICLE	2010-02-16	2010-09-29	2010	2010
3LUE	15		15	r4: >10 Å	range5: > 5 Å	HELICAL	2010-02-17	2010-04-28	2010	2010
3M9I					not reported	CRYSTALLOGRAPHY	2010-03-22	2010-05-12	2010	2010
3MFP	6.6		6.6	r3: 4-10 Å	range5: > 5 Å	HELICAL	2010-04-03	2010-09-29	2010	2010
3MUW	9		9	r3: 4-10 Å	range5: > 5 Å	SINGLE PARTICLE	2010-05-03	2010-11-24	2010	2010
3NB3	19		19	r4: >10 Å	range5: > 5 Å	SINGLE PARTICLE	2010-06-02	2011-02-16	2010	2011
3ZBI	8.5		8.5	r3: 4-10 Å	range5: > 5 Å	SINGLE PARTICLE	2012-11-10	2013-04-03	2012	2013
3ZBJ	8.5		8.5	r3: 4-10 Å	range5: > 5 Å	SINGLE PARTICLE	2012-11-10	2013-04-03	2012	2013
3ZEE	6.1		6.1	r3: 4-10 Å	range5: > 5 Å	HELICAL	2012-12-05	2013-10-16	2012	2013
3ZFS	4		4	r2: 2.5-4 Å	range3: 3-4 Å	SINGLE PARTICLE	2012-12-12	2013-03-06	2012	2013
3ZIF	4.5		4.5	r3: 4-10 Å	range4: 4-5 Å	SINGLE PARTICLE	2013-01-09	2014-01-22	2013	2014
3ZKO	13.7		13.7	r4: >10 Å	range5: > 5 Å	SINGLE PARTICLE	2013-01-24	2013-05-15	2013	2013
3ZN8	12		12	r4: >10 Å	range5: > 5 Å	SINGLE PARTICLE	2013-02-13	2013-03-06	2013	2013
3ZPK					not reported	SINGLE PARTICLE	2013-02-28	2013-12-04	2013	2013
3ZPZ	8.9		8.9	r3: 4-10 Å	range5: > 5 Å	SINGLE PARTICLE	2013-03-04	2013-06-19	2013	2013
3ZQ0	9.2		9.2	r3: 4-10 Å	range5: > 5 Å	SINGLE PARTICLE	2013-03-04	2013-06-19	2013	2013
3ZQ1	15.9		15.9	r4: >10 Å	range5: > 5 Å	SINGLE PARTICLE	2013-03-04	2013-06-19	2013	2013
3ZUE	10.3		10.3	r4: >10 Å	range5: > 5 Å	SINGLE PARTICLE	2011-07-18	2012-05-23	2011	2012
3ZUH	21		21	r4: >10 Å	range5: > 5 Å	SINGLE PARTICLE	2011-07-19	2011-11-09	2011	2011
3ZW6	20		20	r4: >10 Å	range5: > 5 Å	SINGLE PARTICLE	2011-07-28	2011-11-09	2011	2011
3ZX8	11.5		11.5	r4: >10 Å	range5: > 5 Å	SINGLE PARTICLE	2011-08-08	2012-07-18	2011	2012
3ZX9	17		17	r4: >10 Å	range5: > 5 Å	SINGLE PARTICLE	2011-08-08	2012-07-18	2011	2012
3ZYS	12.2		12.2	r4: >10 Å	range5: > 5 Å	HELICAL	2011-08-24	2011-10-12	2011	2011
487D	7.5		7.5	r3: 4-10 Å	range5: > 5 Å	SINGLE PARTICLE	2000-02-23	2000-04-10	2000	2000
4A0O	10.5		10.5	r4: >10 Å	range5: > 5 Å	SINGLE PARTICLE	2011-09-10	2012-02-15	2011	2012
4A0V	10.7		10.7	r4: >10 Å	range5: > 5 Å	SINGLE PARTICLE	2011-09-13	2012-02-15	2011	2012
4A0W	13.9		13.9	r4: >10 Å	range5: > 5 Å	SINGLE PARTICLE	2011-09-13	2012-02-15	2011	2012
4A13	11.3		11.3	r4: >10 Å	range5: > 5 Å	SINGLE PARTICLE	2011-09-13	2012-02-15	2011	2012
4A2I	16.5		16.5	r4: >10 Å	range5: > 5 Å	SINGLE PARTICLE	2011-09-27	2011-11-02	2011	2011
4A5Q	17		17	r4: >10 Å	range5: > 5 Å	SINGLE PARTICLE	2011-10-27	2011-11-16	2011	2011
4A6J	7.2		7.2	r3: 4-10 Å	range5: > 5 Å	SINGLE PARTICLE	2011-11-04	2012-11-21	2011	2012
4A7F	7.7		7.7	r3: 4-10 Å	range5: > 5 Å	HELICAL	2011-11-14	2012-08-01	2011	2012
4A7H	7.8		7.8	r3: 4-10 Å	range5: > 5 Å	HELICAL	2011-11-14	2012-08-01	2011	2012
4A7L	8.1		8.1	r3: 4-10 Å	range5: > 5 Å	HELICAL	2011-11-14	2012-08-01	2011	2012
4A7N	8.9		8.9	r3: 4-10 Å	range5: > 5 Å	SINGLE PARTICLE	2011-11-14	2012-08-01	2011	2012
4A82	9		9	r3: 4-10 Å	range5: > 5 Å	CRYSTALLOGRAPHY	2011-11-18	2012-01-11	2011	2012
4A8A	14.2		14.2	r4: >10 Å	range5: > 5 Å	SINGLE PARTICLE	2011-11-20	2011-12-28	2011	2011
4A8B	13		13	r4: >10 Å	range5: > 5 Å	SINGLE PARTICLE	2011-11-20	2012-01-11	2011	2012
4A8C	7.5		7.5	r3: 4-10 Å	range5: > 5 Å	SINGLE PARTICLE	2011-11-20	2012-01-11	2011	2012
4A8D	28		28	r4: >10 Å	range5: > 5 Å	SINGLE PARTICLE	2011-11-20	2012-01-11	2011	2012
4A9G	7.5		7.5	r3: 4-10 Å	range5: > 5 Å	SINGLE PARTICLE	2011-11-26	2012-01-11	2011	2012
4AAQ	8		8	r3: 4-10 Å	range5: > 5 Å	SINGLE PARTICLE	2011-12-05	2012-12-12	2011	2012
4AAR	8		8	r3: 4-10 Å	range5: > 5 Å	SINGLE PARTICLE	2011-12-05	2012-12-12	2011	2012
4AAS	8.5		8.5	r3: 4-10 Å	range5: > 5 Å	SINGLE PARTICLE	2011-12-05	2012-12-12	2011	2012
4AAU	8.5		8.5	r3: 4-10 Å	range5: > 5 Å	SINGLE PARTICLE	2011-12-05	2012-12-12	2011	2012
4AB2	8.5		8.5	r3: 4-10 Å	range5: > 5 Å	SINGLE PARTICLE	2011-12-06	2012-12-12	2011	2012
4AB3	8.5		8.5	r3: 4-10 Å	range5: > 5 Å	SINGLE PARTICLE	2011-12-06	2012-12-12	2011	2012
4ABO	8.6		8.6	r3: 4-10 Å	range5: > 5 Å	SINGLE PARTICLE	2011-12-09	2012-06-06	2011	2012
4ADV	13.5		13.5	r4: >10 Å	range5: > 5 Å	SINGLE PARTICLE	2012-01-03	2012-02-15	2012	2012
4ADX	6.6		6.6	r3: 4-10 Å	range5: > 5 Å	SINGLE PARTICLE	2012-01-04	2012-02-08	2012	2012
4AN5	8.8		8.8	r3: 4-10 Å	range5: > 5 Å	SINGLE PARTICLE	2012-03-15	2012-08-29	2012	2012
4AOD	6		6	r3: 4-10 Å	range5: > 5 Å	SINGLE PARTICLE	2012-03-26	2012-08-29	2012	2012
4AOE	6		6	r3: 4-10 Å	range5: > 5 Å	SINGLE PARTICLE	2012-03-26	2012-08-29	2012	2012
4APW	19.7		19.7	r4: >10 Å	range5: > 5 Å	SINGLE PARTICLE	2012-04-06	2012-05-16	2012	2012
4AQ5	6.2		6.2	r3: 4-10 Å	range5: > 5 Å	HELICAL	2012-04-12	2012-08-01	2012	2012
4AQ9	6.2		6.2	r3: 4-10 Å	range5: > 5 Å	HELICAL	2012-04-13	2012-08-01	2012	2012
4AQV	9.7		9.7	r3: 4-10 Å	range5: > 5 Å	SINGLE PARTICLE	2012-04-19	2012-11-21	2012	2012
4AQW	9.5		9.5	r3: 4-10 Å	range5: > 5 Å	SINGLE PARTICLE	2012-04-19	2012-11-21	2012	2012
4ARD	7		7	r3: 4-10 Å	range5: > 5 Å	HELICAL	2012-04-23	2012-05-30	2012	2012
4ARG	7		7	r3: 4-10 Å	range5: > 5 Å	HELICAL	2012-04-23	2012-05-30	2012	2012
4ATU	8.3		8.3	r3: 4-10 Å	range5: > 5 Å	SINGLE PARTICLE	2012-05-09	2012-09-26	2012	2012
4ATX	8.2		8.2	r3: 4-10 Å	range5: > 5 Å	SINGLE PARTICLE	2012-05-10	2012-09-26	2012	2012
4AU6	6		6	r3: 4-10 Å	range5: > 5 Å	SINGLE PARTICLE	2012-05-14	2012-06-13	2012	2012
4AV2	26		26	r4: >10 Å	range5: > 5 Å	SINGLE PARTICLE	2012-05-23	2012-10-17	2012	2012
4B03	6		6	r3: 4-10 Å	range5: > 5 Å	SINGLE PARTICLE	2012-06-28	2013-06-05	2012	2013
4B2Q	37		37	r4: >10 Å	range5: > 5 Å	TOMOGRAPHY	2012-07-17	2012-08-29	2012	2012
4BBL	18		18	r4: >10 Å	range5: > 5 Å	HELICAL	2012-09-26	2012-12-05	2012	2012
4BED	9		9	r3: 4-10 Å	range5: > 5 Å	SINGLE PARTICLE	2013-03-08	2013-12-25	2013	2013
4BGN	9		9	r3: 4-10 Å	range5: > 5 Å	CRYSTALLOGRAPHY	2013-03-28	2013-07-10	2013	2013
4BIJ	16		16	r4: >10 Å	range5: > 5 Å	SINGLE PARTICLE	2013-04-10	2013-05-08	2013	2013
4BIL	29		29	r4: >10 Å	range5: > 5 Å	SINGLE PARTICLE	2013-04-10	2013-05-08	2013	2013
4BIP	8.23		8.23	r3: 4-10 Å	range5: > 5 Å	SINGLE PARTICLE	2013-04-12	2013-10-02	2013	2013
4BIQ	6.09		6.09	r3: 4-10 Å	range5: > 5 Å	SINGLE PARTICLE	2013-04-12	2013-10-02	2013	2013
4BKK					not reported	TOMOGRAPHY	2013-04-26	2013-10-30	2013	2013
4BLF	20		20	r4: >10 Å	range5: > 5 Å	HELICAL	2013-05-02	2013-06-26	2013	2013
4BML	5.7		5.7	r3: 4-10 Å	range5: > 5 Å	SINGLE PARTICLE	2013-05-09	2014-05-21	2013	2014
4BOG	50		50	r4: >10 Å	range5: > 5 Å	TOMOGRAPHY	2013-05-20	2013-06-26	2013	2013
4BOI	41		41	r4: >10 Å	range5: > 5 Å	TOMOGRAPHY	2013-05-20	2013-06-26	2013	2013
4BOM	27		27	r4: >10 Å	range5: > 5 Å	TOMOGRAPHY	2013-05-21	2013-07-31	2013	2013
4BON	40		40	r4: >10 Å	range5: > 5 Å	TOMOGRAPHY	2013-05-21	2013-06-26	2013	2013
4BOO	42		42	r4: >10 Å	range5: > 5 Å	TOMOGRAPHY	2013-05-21	2013-06-26	2013	2013
4BOR	42		42	r4: >10 Å	range5: > 5 Å	TOMOGRAPHY	2013-05-22	2013-06-26	2013	2013
4BOT	42		42	r4: >10 Å	range5: > 5 Å	TOMOGRAPHY	2013-05-22	2013-06-26	2013	2013
4BP7	39		39	r4: >10 Å	range5: > 5 Å	SINGLE PARTICLE	2013-05-23	2013-07-17	2013	2013
4BPQ	6		6	r3: 4-10 Å	range5: > 5 Å	CRYSTALLOGRAPHY	2013-05-27	2013-07-17	2013	2013
4BS1	18		18	r4: >10 Å	range5: > 5 Å	HELICAL	2013-06-06	2013-07-03	2013	2013
4BT0	17		17	r4: >10 Å	range5: > 5 Å	SINGLE PARTICLE	2013-06-12	2013-07-03	2013	2013
4BT1	16		16	r4: >10 Å	range5: > 5 Å	SINGLE PARTICLE	2013-06-12	2013-07-03	2013	2013
4BTG	4.4		4.4	r3: 4-10 Å	range4: 4-5 Å	SINGLE PARTICLE	2013-06-17	2013-08-14	2013	2013
4BTQ	7.5		7.5	r3: 4-10 Å	range5: > 5 Å	SINGLE PARTICLE	2013-06-18	2013-12-11	2013	2013
4BX4	8.7		8.7	r3: 4-10 Å	range5: > 5 Å	SINGLE PARTICLE	2013-07-08	2013-08-07	2013	2013
4BZI	23		23	r4: >10 Å	range5: > 5 Å	TOMOGRAPHY	2013-07-26	2013-09-18	2013	2013
4BZJ	40		40	r4: >10 Å	range5: > 5 Å	SUBTOMOGRAM AVERAGING	2013-07-26	2013-09-18	2013	2013
4BZK	40		40	r4: >10 Å	range5: > 5 Å	SUBTOMOGRAM AVERAGING	2013-07-26	2013-09-18	2013	2013
4C0U	10		10	r3: 4-10 Å	range5: > 5 Å	SINGLE PARTICLE	2013-08-08	2014-02-05	2013	2014
4C0Y	16		16	r4: >10 Å	range5: > 5 Å	SINGLE PARTICLE	2013-08-08	2014-02-05	2013	2014
4C10	13		13	r4: >10 Å	range5: > 5 Å	SINGLE PARTICLE	2013-08-08	2014-02-05	2013	2014
4C2I	6		6	r3: 4-10 Å	range5: > 5 Å	SINGLE PARTICLE	2013-08-18	2014-01-29	2013	2014
4C3G	8.6		8.6	r3: 4-10 Å	range5: > 5 Å	SINGLE PARTICLE	2013-08-23	2013-09-11	2013	2013
4C4Q	8.5		8.5	r3: 4-10 Å	range5: > 5 Å	SINGLE PARTICLE	2013-09-07	2013-10-30	2013	2013
4CAK	20.5		20.5	r4: >10 Å	range5: > 5 Å	SINGLE PARTICLE	2013-10-08	2013-10-30	2013	2013
4CAU	7		7	r3: 4-10 Å	range5: > 5 Å	SINGLE PARTICLE	2013-10-09	2013-10-16	2013	2013
4CBF	4.1		4.1	r3: 4-10 Å	range4: 4-5 Å	SINGLE PARTICLE	2013-10-14	2013-11-06	2013	2013
4CC8	6		6	r3: 4-10 Å	range5: > 5 Å	SINGLE PARTICLE	2013-10-18	2013-10-30	2013	2013
4CCT	4.5		4.5	r3: 4-10 Å	range4: 4-5 Å	SINGLE PARTICLE	2013-10-28	2013-11-06	2013	2013
4CE4	4.9		4.9	r3: 4-10 Å	range4: 4-5 Å	SINGLE PARTICLE	2013-11-08	2013-12-18	2013	2013
4CG5	7.4		7.4	r3: 4-10 Å	range5: > 5 Å	SINGLE PARTICLE	2013-11-21	2014-02-05	2013	2014
4CG6	7.8		7.8	r3: 4-10 Å	range5: > 5 Å	SINGLE PARTICLE	2013-11-21	2014-02-05	2013	2014
4CG7	6.9		6.9	r3: 4-10 Å	range5: > 5 Å	SINGLE PARTICLE	2013-11-21	2014-02-05	2013	2014
4CHV	7		7	r3: 4-10 Å	range5: > 5 Å	CRYSTALLOGRAPHY	2013-12-04	2014-01-15	2013	2014
4CHW	7		7	r3: 4-10 Å	range5: > 5 Å	CRYSTALLOGRAPHY	2013-12-04	2014-01-15	2013	2014
4CI0	3.36		3.36	r2: 2.5-4 Å	range3: 3-4 Å	SINGLE PARTICLE	2013-12-05	2014-02-26	2013	2014
4CK5	10		10	r3: 4-10 Å	range5: > 5 Å	SINGLE PARTICLE	2013-12-30	2014-02-05	2013	2014
4CK6	9.2		9.2	r3: 4-10 Å	range5: > 5 Å	SINGLE PARTICLE	2013-12-30	2014-02-05	2013	2014
4CK7	9.2		9.2	r3: 4-10 Å	range5: > 5 Å	SINGLE PARTICLE	2013-12-30	2014-02-05	2013	2014
4CKD	13		13	r4: >10 Å	range5: > 5 Å	SINGLE PARTICLE	2014-01-03	2014-01-15	2014	2014
4CKG	15		15	r4: >10 Å	range5: > 5 Å	HELICAL	2014-01-06	2014-10-15	2014	2014
4CKH	17		17	r4: >10 Å	range5: > 5 Å	HELICAL	2014-01-06	2014-10-15	2014	2014
4CR2	7.7		7.7	r3: 4-10 Å	range5: > 5 Å	SINGLE PARTICLE	2014-02-25	2014-04-02	2014	2014
4CR3	9.3		9.3	r3: 4-10 Å	range5: > 5 Å	SINGLE PARTICLE	2014-02-25	2014-04-02	2014	2014
4CR4	8.8		8.8	r3: 4-10 Å	range5: > 5 Å	SINGLE PARTICLE	2014-02-25	2014-04-02	2014	2014
4CRM	8.75		8.75	r3: 4-10 Å	range5: > 5 Å	SINGLE PARTICLE	2014-02-28	2014-07-23	2014	2014
4CRN	9.1		9.1	r3: 4-10 Å	range5: > 5 Å	SINGLE PARTICLE	2014-02-28	2014-07-23	2014	2014
4CSU	5.5		5.5	r3: 4-10 Å	range5: > 5 Å	SINGLE PARTICLE	2014-03-10	2014-06-04	2014	2014
4CTF	17		17	r4: >10 Å	range5: > 5 Å	SINGLE PARTICLE	2014-03-13	2014-05-21	2014	2014
4CTG	17		17	r4: >10 Å	range5: > 5 Å	SINGLE PARTICLE	2014-03-13	2014-05-21	2014	2014
4CXG	8.7		8.7	r3: 4-10 Å	range5: > 5 Å	SINGLE PARTICLE	2014-04-07	2014-07-16	2014	2014
4CXH	8.9		8.9	r3: 4-10 Å	range5: > 5 Å	SINGLE PARTICLE	2014-04-07	2014-07-16	2014	2014
4CY4	21.6		21.6	r4: >10 Å	range5: > 5 Å	SINGLE PARTICLE	2014-04-10	2015-04-22	2014	2015
4CYL	22.2		22.2	r4: >10 Å	range5: > 5 Å	TOMOGRAPHY	2014-04-13	2014-06-04	2014	2014
4D0A	6		6	r3: 4-10 Å	range5: > 5 Å	CRYSTALLOGRAPHY	2014-04-25	2014-12-10	2014	2014
4D1K	9.4		9.4	r3: 4-10 Å	range5: > 5 Å	HELICAL	2014-05-02	2014-06-04	2014	2014
4D2Q	18		18	r4: >10 Å	range5: > 5 Å	SINGLE PARTICLE	2014-05-12	2014-06-04	2014	2014
4D2U	17		17	r4: >10 Å	range5: > 5 Å	SINGLE PARTICLE	2014-05-13	2014-06-04	2014	2014
4D2X	20		20	r4: >10 Å	range5: > 5 Å	SINGLE PARTICLE	2014-05-13	2014-06-04	2014	2014
4D3E	2.12		2.12	r1: <=2.5 Å	range2: <=3 Å	SINGLE PARTICLE	2014-10-21	2014-12-10	2014	2014
4D5L	9		9	r3: 4-10 Å	range5: > 5 Å	SINGLE PARTICLE	2014-11-05	2015-02-04	2014	2015
4D5N	9		9	r3: 4-10 Å	range5: > 5 Å	SINGLE PARTICLE	2014-11-06	2015-02-04	2014	2015
4D5Y	9		9	r3: 4-10 Å	range5: > 5 Å	SINGLE PARTICLE	2014-11-07	2015-03-04	2014	2015
4D61	9		9	r3: 4-10 Å	range5: > 5 Å	SINGLE PARTICLE	2014-11-07	2015-03-04	2014	2015
4D67	9		9	r3: 4-10 Å	range5: > 5 Å	SINGLE PARTICLE	2014-11-10	2015-03-04	2014	2015
4PT2	4.6		4.6	r3: 4-10 Å	range4: 4-5 Å	SINGLE PARTICLE	2014-03-10	2014-07-30	2014	2014
4RIL					not reported	CRYSTALLOGRAPHY	2014-10-06	2015-08-26	2014	2015
4UDF	20		20	r4: >10 Å	range5: > 5 Å	SINGLE PARTICLE	2014-12-10	2015-07-22	2014	2015
4UDV	3.35		3.35	r2: 2.5-4 Å	range3: 3-4 Å	HELICAL	2014-12-11	2014-12-31	2014	2014
4UE4	7		7	r3: 4-10 Å	range5: > 5 Å	SINGLE PARTICLE	2014-12-15	2015-09-09	2014	2015
4UE5	9		9	r3: 4-10 Å	range5: > 5 Å	SINGLE PARTICLE	2014-12-15	2015-09-09	2014	2015
4UER	6.47		6.47	r3: 4-10 Å	range5: > 5 Å	SINGLE PARTICLE	2014-12-18	2015-02-11	2014	2015
4UF8	10.9		10.9	r4: >10 Å	range5: > 5 Å	HELICAL	2015-03-15	2015-05-13	2015	2015
4UF9	10.3		10.3	r4: >10 Å	range5: > 5 Å	HELICAL	2015-03-15	2015-05-13	2015	2015
4UFT	4.3		4.3	r3: 4-10 Å	range4: 4-5 Å	SINGLE PARTICLE	2015-03-19	2015-04-29	2015	2015
4UG0	3.6		3.6	r2: 2.5-4 Å	range3: 3-4 Å	SINGLE PARTICLE	2015-03-20	2015-06-10	2015	2015
4UI9	3.6		3.6	r2: 2.5-4 Å	range3: 3-4 Å	SINGLE PARTICLE	2015-03-27	2015-06-17	2015	2015
4UIF	6.5		6.5	r3: 4-10 Å	range5: > 5 Å	SINGLE PARTICLE	2015-03-30	2015-07-15	2015	2015
4UIH	20		20	r4: >10 Å	range5: > 5 Å	SINGLE PARTICLE	2015-03-30	2015-07-15	2015	2015
4UIS	4.4		4.4	r3: 4-10 Å	range4: 4-5 Å	SINGLE PARTICLE	2015-04-03	2015-06-10	2015	2015
4UJC	9.5		9.5	r3: 4-10 Å	range5: > 5 Å	SINGLE PARTICLE	2014-06-18	2014-07-30	2014	2014
4UJD	8.9		8.9	r3: 4-10 Å	range5: > 5 Å	SINGLE PARTICLE	2014-06-18	2014-07-30	2014	2014
4UJE	6.9		6.9	r3: 4-10 Å	range5: > 5 Å	SINGLE PARTICLE	2014-04-05	2014-07-16	2014	2014
4UMM	11.6		11.6	r4: >10 Å	range5: > 5 Å	SINGLE PARTICLE	2014-05-19	2014-06-25	2014	2014
4UOK	18		18	r4: >10 Å	range5: > 5 Å	SINGLE PARTICLE	2014-06-04	2014-09-17	2014	2014
4UOM	17		17	r4: >10 Å	range5: > 5 Å	SINGLE PARTICLE	2014-06-05	2014-10-15	2014	2014
4UPB	11		11	r4: >10 Å	range5: > 5 Å	SINGLE PARTICLE	2014-06-15	2014-08-20	2014	2014
4UPF	7.5		7.5	r3: 4-10 Å	range5: > 5 Å	SINGLE PARTICLE	2014-06-16	2014-08-20	2014	2014
4UQ6	12.8		12.8	r4: >10 Å	range5: > 5 Å	SINGLE PARTICLE	2014-06-20	2014-08-13	2014	2014
4UQ8	4.95		4.95	r3: 4-10 Å	range4: 4-5 Å	SINGLE PARTICLE	2014-06-21	2014-10-01	2014	2014
4UQJ	10.4		10.4	r4: >10 Å	range5: > 5 Å	SINGLE PARTICLE	2014-06-24	2014-08-13	2014	2014
4UQK	16.4		16.4	r4: >10 Å	range5: > 5 Å	SINGLE PARTICLE	2014-06-24	2014-08-13	2014	2014
4UQQ	7.6		7.6	r3: 4-10 Å	range5: > 5 Å	SINGLE PARTICLE	2014-06-24	2014-08-13	2014	2014
4URD	7.7		7.7	r3: 4-10 Å	range5: > 5 Å	SINGLE PARTICLE	2014-06-27	2016-01-13	2014	2016
4USN	8.8		8.8	r3: 4-10 Å	range5: > 5 Å	TOMOGRAPHY	2014-07-11	2014-11-05	2014	2014
4UTQ	8		8	r3: 4-10 Å	range5: > 5 Å	SINGLE PARTICLE	2014-07-22	2014-07-30	2014	2014
4UUD	12.5		12.5	r4: >10 Å	range5: > 5 Å	HELICAL	2014-07-25	2014-08-27	2014	2014
4UUK	12.5		12.5	r4: >10 Å	range5: > 5 Å	HELICAL	2014-07-29	2014-08-27	2014	2014
4UWA	6.1		6.1	r3: 4-10 Å	range5: > 5 Å	SINGLE PARTICLE	2014-08-11	2014-12-10	2014	2014
4UWE	8.5		8.5	r3: 4-10 Å	range5: > 5 Å	SINGLE PARTICLE	2014-08-11	2014-12-10	2014	2014
4UX1	8		8	r3: 4-10 Å	range5: > 5 Å	CRYSTALLOGRAPHY	2014-08-18	2014-09-17	2014	2014
4UX2	7		7	r3: 4-10 Å	range5: > 5 Å	CRYSTALLOGRAPHY	2014-08-18	2014-09-17	2014	2014
4UX8	24		24	r4: >10 Å	range5: > 5 Å	SINGLE PARTICLE	2014-08-19	2014-10-01	2014	2014
4UXO	6.3		6.3	r3: 4-10 Å	range5: > 5 Å	SINGLE PARTICLE	2014-08-27	2014-09-24	2014	2014
4UXP	6.3		6.3	r3: 4-10 Å	range5: > 5 Å	SINGLE PARTICLE	2014-08-27	2014-09-24	2014	2014
4UXR	7		7	r3: 4-10 Å	range5: > 5 Å	SINGLE PARTICLE	2014-08-27	2014-09-24	2014	2014
4UXS	7		7	r3: 4-10 Å	range5: > 5 Å	SINGLE PARTICLE	2014-08-27	2014-09-24	2014	2014
4UXT	7.4		7.4	r3: 4-10 Å	range5: > 5 Å	SINGLE PARTICLE	2014-08-27	2014-09-24	2014	2014
4UXY	6.5		6.5	r3: 4-10 Å	range5: > 5 Å	SINGLE PARTICLE	2014-08-27	2014-09-24	2014	2014
4UY0	7.7		7.7	r3: 4-10 Å	range5: > 5 Å	SINGLE PARTICLE	2014-08-27	2014-09-24	2014	2014
4UY8	3.8		3.8	r2: 2.5-4 Å	range3: 3-4 Å	SINGLE PARTICLE	2014-08-29	2014-10-29	2014	2014
4V19	3.4		3.4	r2: 2.5-4 Å	range3: 3-4 Å	SINGLE PARTICLE	2014-09-25	2014-10-08	2014	2014
4V1A	3.4		3.4	r2: 2.5-4 Å	range3: 3-4 Å	SINGLE PARTICLE	2014-09-25	2014-10-08	2014	2014
4V1M	6.6		6.6	r3: 4-10 Å	range5: > 5 Å	SINGLE PARTICLE	2014-09-29	2015-02-04	2014	2015
4V1N	7.8		7.8	r3: 4-10 Å	range5: > 5 Å	SINGLE PARTICLE	2014-09-29	2015-02-04	2014	2015
4V1O	9.7		9.7	r3: 4-10 Å	range5: > 5 Å	SINGLE PARTICLE	2014-09-29	2015-02-04	2014	2015
4V1W	4.7		4.7	r3: 4-10 Å	range4: 4-5 Å	SINGLE PARTICLE	2014-10-02	2014-12-10	2014	2014
4V2T	11		11	r4: >10 Å	range5: > 5 Å	SINGLE PARTICLE	2014-10-15	2015-02-18	2014	2015
4V3A	15		15	r4: >10 Å	range5: > 5 Å	SINGLE PARTICLE	2014-10-17	2015-02-18	2014	2015
4V3M	17		17	r4: >10 Å	range5: > 5 Å	SINGLE PARTICLE	2014-10-20	2015-02-18	2014	2015
4V3N	14		14	r4: >10 Å	range5: > 5 Å	SINGLE PARTICLE	2014-10-20	2015-02-18	2014	2015
4V3P	34		34	r4: >10 Å	range5: > 5 Å	SUBTOMOGRAM AVERAGING	2014-10-20	2015-04-22	2014	2015
4V47	12.3		12.3	r4: >10 Å	range5: > 5 Å	SINGLE PARTICLE	2003-05-06	2014-07-09	2003	2014
4V48	11.5		11.5	r4: >10 Å	range5: > 5 Å	SINGLE PARTICLE	2003-05-06	2014-07-09	2003	2014
4V4B	11.7		11.7	r4: >10 Å	range5: > 5 Å	SINGLE PARTICLE	2004-01-06	2014-07-09	2004	2014
4V4L	6.9		6.9	r3: 4-10 Å	range5: > 5 Å	SINGLE PARTICLE	2010-10-04	2014-07-09	2010	2014
4V4N	9		9	r3: 4-10 Å	range5: > 5 Å	SINGLE PARTICLE	2013-06-17	2014-07-09	2013	2014
4V4U	10		10	r3: 4-10 Å	range5: > 5 Å	SINGLE PARTICLE	2005-03-03	2014-07-09	2005	2014
4V4V	15		15	r4: >10 Å	range5: > 5 Å	SINGLE PARTICLE	2006-05-09	2014-07-09	2006	2014
4V4W	15		15	r4: >10 Å	range5: > 5 Å	SINGLE PARTICLE	2006-05-09	2014-07-09	2006	2014
4V5H	5.8		5.8	r3: 4-10 Å	range5: > 5 Å	SINGLE PARTICLE	2009-10-26	2014-07-09	2009	2014
4V5M	7.8		7.8	r3: 4-10 Å	range5: > 5 Å	SINGLE PARTICLE	2010-10-01	2014-07-09	2010	2014
4V5N	7.6		7.6	r3: 4-10 Å	range5: > 5 Å	SINGLE PARTICLE	2010-10-21	2014-07-09	2010	2014
4V5X	11.5		11.5	r4: >10 Å	range5: > 5 Å	SINGLE PARTICLE	2012-10-09	2014-07-09	2012	2014
4V5Z	8.7		8.7	r3: 4-10 Å	range5: > 5 Å	SINGLE PARTICLE	2008-03-27	2014-07-09	2008	2014
4V61	9.4		9.4	r3: 4-10 Å	range5: > 5 Å	SINGLE PARTICLE	2007-11-09	2014-07-09	2007	2014
4V65	9		9	r3: 4-10 Å	range5: > 5 Å	SINGLE PARTICLE	2008-08-03	2014-07-09	2008	2014
4V66	9		9	r3: 4-10 Å	range5: > 5 Å	SINGLE PARTICLE	2008-08-03	2014-07-09	2008	2014
4V68	6.4		6.4	r3: 4-10 Å	range5: > 5 Å	SINGLE PARTICLE	2008-12-11	2014-07-09	2008	2014
4V69	6.7		6.7	r3: 4-10 Å	range5: > 5 Å	SINGLE PARTICLE	2008-12-11	2014-07-09	2008	2014
4V6I	8.8		8.8	r3: 4-10 Å	range5: > 5 Å	SINGLE PARTICLE	2010-10-12	2014-07-09	2010	2014
4V6K	8.25		8.25	r3: 4-10 Å	range5: > 5 Å	SINGLE PARTICLE	2011-01-07	2014-07-09	2011	2014
4V6L	13.2		13.2	r4: >10 Å	range5: > 5 Å	SINGLE PARTICLE	2011-01-07	2014-07-09	2011	2014
4V6M	7.1		7.1	r3: 4-10 Å	range5: > 5 Å	SINGLE PARTICLE	2011-02-08	2014-07-09	2011	2014
4V6N	12.1		12.1	r4: >10 Å	range5: > 5 Å	SINGLE PARTICLE	2011-12-07	2014-07-09	2011	2014
4V6O	14.7		14.7	r4: >10 Å	range5: > 5 Å	SINGLE PARTICLE	2011-12-07	2014-07-09	2011	2014
4V6P	13.5		13.5	r4: >10 Å	range5: > 5 Å	SINGLE PARTICLE	2011-12-08	2014-07-09	2011	2014
4V6Q	11.5		11.5	r4: >10 Å	range5: > 5 Å	SINGLE PARTICLE	2011-12-08	2014-07-09	2011	2014
4V6R	11.5		11.5	r4: >10 Å	range5: > 5 Å	SINGLE PARTICLE	2011-12-08	2014-07-09	2011	2014
4V6S	13.1		13.1	r4: >10 Å	range5: > 5 Å	SINGLE PARTICLE	2011-12-09	2014-07-09	2011	2014
4V6T	8.3		8.3	r3: 4-10 Å	range5: > 5 Å	SINGLE PARTICLE	2012-01-27	2014-07-09	2012	2014
4V6U	6.6		6.6	r3: 4-10 Å	range5: > 5 Å	SINGLE PARTICLE	2012-08-09	2014-07-09	2012	2014
4V6V	9.8		9.8	r3: 4-10 Å	range5: > 5 Å	SINGLE PARTICLE	2013-02-25	2014-07-09	2013	2014
4V6W	6		6	r3: 4-10 Å	range5: > 5 Å	SINGLE PARTICLE	2013-02-27	2014-07-09	2013	2014
4V6X	5		5	r3: 4-10 Å	range4: 4-5 Å	SINGLE PARTICLE	2013-02-27	2014-07-09	2013	2014
4V6Y	12		12	r4: >10 Å	range5: > 5 Å	SINGLE PARTICLE	2013-10-14	2014-07-09	2013	2014
4V6Z	12		12	r4: >10 Å	range5: > 5 Å	SINGLE PARTICLE	2013-10-14	2014-07-09	2013	2014
4V70	17		17	r4: >10 Å	range5: > 5 Å	SINGLE PARTICLE	2013-10-14	2014-07-09	2013	2014
4V71	20		20	r4: >10 Å	range5: > 5 Å	SINGLE PARTICLE	2013-10-14	2014-07-09	2013	2014
4V72	13		13	r4: >10 Å	range5: > 5 Å	SINGLE PARTICLE	2013-10-14	2014-07-09	2013	2014
4V73	15		15	r4: >10 Å	range5: > 5 Å	SINGLE PARTICLE	2013-10-14	2014-07-09	2013	2014
4V74	17		17	r4: >10 Å	range5: > 5 Å	SINGLE PARTICLE	2013-10-14	2014-07-09	2013	2014
4V75	12		12	r4: >10 Å	range5: > 5 Å	SINGLE PARTICLE	2013-10-14	2014-07-09	2013	2014
4V76	17		17	r4: >10 Å	range5: > 5 Å	SINGLE PARTICLE	2013-10-14	2014-07-09	2013	2014
4V77	17		17	r4: >10 Å	range5: > 5 Å	SINGLE PARTICLE	2013-10-14	2014-07-09	2013	2014
4V78	20		20	r4: >10 Å	range5: > 5 Å	SINGLE PARTICLE	2013-10-14	2014-07-09	2013	2014
4V79	15		15	r4: >10 Å	range5: > 5 Å	SINGLE PARTICLE	2013-10-14	2014-07-09	2013	2014
4V7A	9		9	r3: 4-10 Å	range5: > 5 Å	SINGLE PARTICLE	2013-10-14	2014-07-09	2013	2014
4V7B	6.8		6.8	r3: 4-10 Å	range5: > 5 Å	SINGLE PARTICLE	2013-10-27	2014-07-09	2013	2014
4V7C	7.6		7.6	r3: 4-10 Å	range5: > 5 Å	SINGLE PARTICLE	2013-11-20	2014-07-09	2013	2014
4V7D	7.6		7.6	r3: 4-10 Å	range5: > 5 Å	SINGLE PARTICLE	2013-11-21	2014-07-09	2013	2014
4V7E	5.5		5.5	r3: 4-10 Å	range5: > 5 Å	SINGLE PARTICLE	2013-11-22	2014-07-09	2013	2014
4V7F	8.7		8.7	r3: 4-10 Å	range5: > 5 Å	SINGLE PARTICLE	2013-12-10	2014-07-09	2013	2014
4V7H	8.9		8.9	r3: 4-10 Å	range5: > 5 Å	SINGLE PARTICLE	2009-09-22	2014-07-09	2009	2014
4V7I	9.6		9.6	r3: 4-10 Å	range5: > 5 Å	SINGLE PARTICLE	2009-10-21	2014-07-09	2009	2014
4V7Q	3.8		3.8	r2: 2.5-4 Å	range3: 3-4 Å	SINGLE PARTICLE	2010-05-13	2014-07-09	2010	2014
4V8L	7.5		7.5	r3: 4-10 Å	range5: > 5 Å	SINGLE PARTICLE	2012-12-06	2014-07-09	2012	2014
4V8M	5.57		5.57	r3: 4-10 Å	range5: > 5 Å	SINGLE PARTICLE	2012-12-09	2014-07-09	2012	2014
4V8T	8.1		8.1	r3: 4-10 Å	range5: > 5 Å	SINGLE PARTICLE	2012-08-07	2014-07-09	2012	2014
4V8V	20		20	r4: >10 Å	range5: > 5 Å	SINGLE PARTICLE	2013-04-18	2014-07-09	2013	2014
4V8W	17.5		17.5	r4: >10 Å	range5: > 5 Å	SINGLE PARTICLE	2013-04-18	2014-07-09	2013	2014
4V8Y	4.3		4.3	r3: 4-10 Å	range4: 4-5 Å	SINGLE PARTICLE	2013-07-20	2014-07-09	2013	2014
4V8Z	6.6		6.6	r3: 4-10 Å	range5: > 5 Å	SINGLE PARTICLE	2013-07-20	2014-07-09	2013	2014
4V91	3.7		3.7	r2: 2.5-4 Å	range3: 3-4 Å	SINGLE PARTICLE	2014-03-21	2014-07-09	2014	2014
4V92	3.7		3.7	r2: 2.5-4 Å	range3: 3-4 Å	SINGLE PARTICLE	2014-03-21	2014-07-09	2014	2014
4V93	8.1		8.1	r3: 4-10 Å	range5: > 5 Å	SINGLE PARTICLE	2014-04-16	2014-07-09	2014	2014
4ZNN					not reported	CRYSTALLOGRAPHY	2015-05-05	2015-09-09	2015	2015
5A0Q	3.5		3.5	r2: 2.5-4 Å	range3: 3-4 Å	SINGLE PARTICLE	2015-04-22	2015-12-30	2015	2015
5A1A	2.2		2.2	r1: <=2.5 Å	range2: <=3 Å	SINGLE PARTICLE	2015-04-29	2015-05-06	2015	2015
5A1U	13		13	r4: >10 Å	range5: > 5 Å	TOMOGRAPHY	2015-05-06	2015-07-08	2015	2015
5A1V	21		21	r4: >10 Å	range5: > 5 Å	TOMOGRAPHY	2015-05-06	2015-07-08	2015	2015
5A1W	18		18	r4: >10 Å	range5: > 5 Å	TOMOGRAPHY	2015-05-06	2015-07-08	2015	2015
5A1X	23		23	r4: >10 Å	range5: > 5 Å	TOMOGRAPHY	2015-05-06	2015-07-08	2015	2015
5A1Y	21		21	r4: >10 Å	range5: > 5 Å	TOMOGRAPHY	2015-05-06	2015-07-08	2015	2015
5A1Z	6.9		6.9	r3: 4-10 Å	range5: > 5 Å	SINGLE PARTICLE	2015-05-06	2015-07-15	2015	2015
5A20	7.6		7.6	r3: 4-10 Å	range5: > 5 Å	SINGLE PARTICLE	2015-05-06	2015-06-03	2015	2015
5A21	7.2		7.2	r3: 4-10 Å	range5: > 5 Å	SINGLE PARTICLE	2015-05-06	2015-06-03	2015	2015
5A22	3.8		3.8	r2: 2.5-4 Å	range3: 3-4 Å	SINGLE PARTICLE	2015-05-06	2015-08-19	2015	2015
5A2Q	3.9		3.9	r2: 2.5-4 Å	range3: 3-4 Å	SINGLE PARTICLE	2015-05-21	2015-07-15	2015	2015
5A2T	5.6		5.6	r3: 4-10 Å	range5: > 5 Å	HELICAL	2015-05-23	2015-07-22	2015	2015
5A31	4.3		4.3	r3: 4-10 Å	range4: 4-5 Å	SINGLE PARTICLE	2015-05-26	2015-11-18	2015	2015
5A32	3.44		3.44	r2: 2.5-4 Å	range3: 3-4 Å	SINGLE PARTICLE	2015-05-27	2015-12-23	2015	2015
5A33	3.04		3.04	r2: 2.5-4 Å	range3: 3-4 Å	SINGLE PARTICLE	2015-05-27	2015-12-23	2015	2015
5A3E					not reported	CRYSTALLOGRAPHY	2015-05-28	2015-06-17	2015	2015
5A42	16		16	r4: >10 Å	range5: > 5 Å	SINGLE PARTICLE	2015-06-04	2015-07-29	2015	2015
5A5B	9.5		9.5	r3: 4-10 Å	range5: > 5 Å	SINGLE PARTICLE	2015-06-17	2015-07-22	2015	2015
5A5T	6		6	r3: 4-10 Å	range5: > 5 Å	SINGLE PARTICLE	2015-06-21	2015-09-09	2015	2015
5A5U	9		9	r3: 4-10 Å	range5: > 5 Å	SINGLE PARTICLE	2015-06-21	2015-09-09	2015	2015
5A63	3.4		3.4	r2: 2.5-4 Å	range3: 3-4 Å	SINGLE PARTICLE	2015-06-24	2015-08-05	2015	2015
5A6E	4.5		4.5	r3: 4-10 Å	range4: 4-5 Å	SINGLE PARTICLE	2015-06-25	2015-10-14	2015	2015
5A6F	4.2		4.2	r3: 4-10 Å	range4: 4-5 Å	SINGLE PARTICLE	2015-06-25	2015-10-14	2015	2015
5A6G	5.2		5.2	r3: 4-10 Å	range5: > 5 Å	SINGLE PARTICLE	2015-06-25	2015-10-14	2015	2015
5A6U	9		9	r3: 4-10 Å	range5: > 5 Å	TOMOGRAPHY	2015-07-01	2015-10-07	2015	2015
5A79	4.1		4.1	r3: 4-10 Å	range4: 4-5 Å	SINGLE PARTICLE	2015-07-03	2015-09-02	2015	2015
5A7A	4.1		4.1	r3: 4-10 Å	range4: 4-5 Å	SINGLE PARTICLE	2015-07-03	2015-09-02	2015	2015
5A7U	4.8		4.8	r3: 4-10 Å	range4: 4-5 Å	SINGLE PARTICLE	2015-07-10	2015-09-16	2015	2015
5A7X	17		17	r4: >10 Å	range5: > 5 Å	SINGLE PARTICLE	2015-07-10	2015-08-05	2015	2015
5A8F	10.6		10.6	r4: >10 Å	range5: > 5 Å	SINGLE PARTICLE	2015-07-15	2016-06-08	2015	2016
5A8H	23		23	r4: >10 Å	range5: > 5 Å	TOMOGRAPHY	2015-07-15	2015-08-05	2015	2015
5A8L	3.8		3.8	r2: 2.5-4 Å	range3: 3-4 Å	SINGLE PARTICLE	2015-07-16	2015-12-02	2015	2015
5A9E	7.7		7.7	r3: 4-10 Å	range5: > 5 Å	TOMOGRAPHY	2015-07-21	2015-08-12	2015	2015
5A9K	19		19	r4: >10 Å	range5: > 5 Å	SINGLE PARTICLE	2015-07-21	2015-08-26	2015	2015
5A9Q	23		23	r4: >10 Å	range5: > 5 Å	TOMOGRAPHY	2015-07-22	2015-09-30	2015	2015
5A9Z	4.7		4.7	r3: 4-10 Å	range4: 4-5 Å	SINGLE PARTICLE	2015-07-23	2015-10-14	2015	2015
5AA0	5		5	r3: 4-10 Å	range4: 4-5 Å	SINGLE PARTICLE	2015-07-23	2015-10-14	2015	2015
5ABB	8		8	r3: 4-10 Å	range5: > 5 Å	SINGLE PARTICLE	2015-08-05	2015-08-19	2015	2015
5AC9	3.2		3.2	r2: 2.5-4 Å	range3: 3-4 Å	SINGLE PARTICLE	2015-08-14	2015-09-23	2015	2015
5ACA	3.5		3.5	r2: 2.5-4 Å	range3: 3-4 Å	SINGLE PARTICLE	2015-08-14	2015-09-23	2015	2015
5ACO	4.36		4.36	r3: 4-10 Å	range4: 4-5 Å	SINGLE PARTICLE	2015-08-17	2015-09-30	2015	2015
5ADX	4		4	r2: 2.5-4 Å	range3: 3-4 Å	SINGLE PARTICLE	2015-08-24	2015-12-30	2015	2015
5ADY	4.5		4.5	r3: 4-10 Å	range4: 4-5 Å	SINGLE PARTICLE	2015-08-25	2015-10-14	2015	2015
5AEF	5		5	r3: 4-10 Å	range4: 4-5 Å	HELICAL	2015-08-29	2015-10-14	2015	2015
5AEY	4.3		4.3	r3: 4-10 Å	range4: 4-5 Å	HELICAL	2015-01-12	2015-04-22	2015	2015
5AFI	2.9		2.9	r2: 2.5-4 Å	range2: <=3 Å	SINGLE PARTICLE	2015-01-22	2015-03-11	2015	2015
5AFU	8.2		8.2	r3: 4-10 Å	range5: > 5 Å	SINGLE PARTICLE	2015-01-26	2015-03-11	2015	2015
5AHV	13.6		13.6	r4: >10 Å	range5: > 5 Å	SINGLE PARTICLE	2015-02-10	2015-05-06	2015	2015
5AI7					not reported	HELICAL	2015-02-12	2015-04-22	2015	2015
5AJ0	3.5		3.5	r2: 2.5-4 Å	range3: 3-4 Å	SINGLE PARTICLE	2015-02-19	2015-05-20	2015	2015
5AJ2	40		40	r4: >10 Å	range5: > 5 Å	TOMOGRAPHY	2015-02-20	2015-11-11	2015	2015
5AJ3	3.6		3.6	r2: 2.5-4 Å	range3: 3-4 Å	SINGLE PARTICLE	2015-02-20	2015-04-22	2015	2015
5AJ4	3.8		3.8	r2: 2.5-4 Å	range3: 3-4 Å	SINGLE PARTICLE	2015-02-20	2015-04-22	2015	2015
5AKA	5.7		5.7	r3: 4-10 Å	range5: > 5 Å	SINGLE PARTICLE	2015-03-03	2015-03-25	2015	2015
5AN8	3.8		3.8	r2: 2.5-4 Å	range3: 3-4 Å	SINGLE PARTICLE	2015-09-04	2015-12-23	2015	2015
5AN9	3.3		3.3	r2: 2.5-4 Å	range3: 3-4 Å	SINGLE PARTICLE	2015-09-06	2015-10-21	2015	2015
5ANB	4.1		4.1	r3: 4-10 Å	range4: 4-5 Å	SINGLE PARTICLE	2015-09-06	2015-10-21	2015	2015
5ANC	4.2		4.2	r3: 4-10 Å	range4: 4-5 Å	SINGLE PARTICLE	2015-09-06	2015-10-21	2015	2015
5ANY	16.9		16.9	r4: >10 Å	range5: > 5 Å	SINGLE PARTICLE	2015-09-08	2015-11-25	2015	2015
5APM	4.3		4.3	r3: 4-10 Å	range4: 4-5 Å	SINGLE PARTICLE	2015-09-17	2016-07-27	2015	2016
5APN	3.91		3.91	r2: 2.5-4 Å	range3: 3-4 Å	SINGLE PARTICLE	2015-09-17	2015-12-16	2015	2015
5APO	3.41		3.41	r2: 2.5-4 Å	range3: 3-4 Å	SINGLE PARTICLE	2015-09-17	2015-12-16	2015	2015
5ARA	7.4		7.4	r3: 4-10 Å	range5: > 5 Å	SINGLE PARTICLE	2015-09-24	2015-10-14	2015	2015
5ARE	6.7		6.7	r3: 4-10 Å	range5: > 5 Å	SINGLE PARTICLE	2015-09-24	2015-10-14	2015	2015
5ARH	7.2		7.2	r3: 4-10 Å	range5: > 5 Å	SINGLE PARTICLE	2015-09-24	2015-10-14	2015	2015
5ARI	7.4		7.4	r3: 4-10 Å	range5: > 5 Å	SINGLE PARTICLE	2015-09-24	2015-10-14	2015	2015
5BK4	3.9		3.9	r2: 2.5-4 Å	range3: 3-4 Å	SINGLE PARTICLE	2017-09-12	2017-10-25	2017	2017
5FIJ	7.4		7.4	r3: 4-10 Å	range5: > 5 Å	SINGLE PARTICLE	2015-09-28	2015-10-14	2015	2015
5FIK	6.4		6.4	r3: 4-10 Å	range5: > 5 Å	SINGLE PARTICLE	2015-09-28	2015-10-14	2015	2015
5FIL	7.1		7.1	r3: 4-10 Å	range5: > 5 Å	SINGLE PARTICLE	2015-09-28	2015-10-14	2015	2015
5FJ5	4.8		4.8	r3: 4-10 Å	range4: 4-5 Å	SINGLE PARTICLE	2015-10-06	2015-11-04	2015	2015
5FJ6	7.9		7.9	r3: 4-10 Å	range5: > 5 Å	SINGLE PARTICLE	2015-10-06	2015-11-04	2015	2015
5FJ7	7.9		7.9	r3: 4-10 Å	range5: > 5 Å	SINGLE PARTICLE	2015-10-06	2015-11-04	2015	2015
5FJ8	3.9		3.9	r2: 2.5-4 Å	range3: 3-4 Å	SINGLE PARTICLE	2015-10-06	2015-11-25	2015	2015
5FJ9	4.6		4.6	r3: 4-10 Å	range4: 4-5 Å	SINGLE PARTICLE	2015-10-06	2015-11-25	2015	2015
5FJA	4.65		4.65	r3: 4-10 Å	range4: 4-5 Å	SINGLE PARTICLE	2015-10-06	2015-11-25	2015	2015
5FJB	9		9	r3: 4-10 Å	range5: > 5 Å	HELICAL	2015-10-07	2016-03-16	2015	2016
5FKI	35		35	r4: >10 Å	range5: > 5 Å	TOMOGRAPHY	2015-10-16	2016-03-16	2015	2016
5FKU	8.34		8.34	r3: 4-10 Å	range5: > 5 Å	SINGLE PARTICLE	2015-10-20	2015-11-25	2015	2015
5FKV	8.04		8.04	r3: 4-10 Å	range5: > 5 Å	SINGLE PARTICLE	2015-10-20	2015-11-25	2015	2015
5FKW	7.3		7.3	r3: 4-10 Å	range5: > 5 Å	SINGLE PARTICLE	2015-10-20	2015-11-25	2015	2015
5FKX	6.1		6.1	r3: 4-10 Å	range5: > 5 Å	SINGLE PARTICLE	2015-10-20	2016-09-21	2015	2016
5FKZ	5.5		5.5	r3: 4-10 Å	range5: > 5 Å	SINGLE PARTICLE	2015-10-20	2016-09-21	2015	2016
5FL2	6.2		6.2	r3: 4-10 Å	range5: > 5 Å	SINGLE PARTICLE	2015-10-21	2016-09-21	2015	2016
5FL8	9.5		9.5	r3: 4-10 Å	range5: > 5 Å	SINGLE PARTICLE	2015-10-22	2015-12-02	2015	2015
5FLC	5.9		5.9	r3: 4-10 Å	range5: > 5 Å	SINGLE PARTICLE	2015-10-23	2015-12-30	2015	2015
5FLM	3.4		3.4	r2: 2.5-4 Å	range3: 3-4 Å	SINGLE PARTICLE	2015-10-26	2016-01-20	2015	2016
5FLU	3.8		3.8	r2: 2.5-4 Å	range3: 3-4 Å	HELICAL	2015-10-28	2016-01-13	2015	2016
5FLX	3.9		3.9	r2: 2.5-4 Å	range3: 3-4 Å	SINGLE PARTICLE	2015-10-28	2015-12-23	2015	2015
5FLZ	6.9		6.9	r3: 4-10 Å	range5: > 5 Å	HELICAL	2015-10-29	2016-01-13	2015	2016
5FM1	8		8	r3: 4-10 Å	range5: > 5 Å	HELICAL	2015-10-30	2016-02-03	2015	2016
5FMF	6		6	r3: 4-10 Å	range5: > 5 Å	SINGLE PARTICLE	2015-11-03	2015-11-25	2015	2015
5FMG	3.6		3.6	r2: 2.5-4 Å	range3: 3-4 Å	SINGLE PARTICLE	2015-11-04	2016-03-02	2015	2016
5FMW	6.7		6.7	r3: 4-10 Å	range5: > 5 Å	SINGLE PARTICLE	2015-11-10	2016-02-17	2015	2016
5FN1	3.9		3.9	r2: 2.5-4 Å	range3: 3-4 Å	SINGLE PARTICLE	2015-11-10	2015-12-30	2015	2015
5FN2	4.2		4.2	r3: 4-10 Å	range4: 4-5 Å	SINGLE PARTICLE	2015-11-10	2015-12-16	2015	2015
5FN3	4.1		4.1	r3: 4-10 Å	range4: 4-5 Å	SINGLE PARTICLE	2015-11-10	2015-12-16	2015	2015
5FN4	4		4	r2: 2.5-4 Å	range3: 3-4 Å	SINGLE PARTICLE	2015-11-10	2015-12-16	2015	2015
5FN5	4.3		4.3	r3: 4-10 Å	range4: 4-5 Å	SINGLE PARTICLE	2015-11-10	2015-12-16	2015	2015
5FNA	4.8		4.8	r3: 4-10 Å	range4: 4-5 Å	HELICAL	2015-11-11	2016-03-30	2015	2016
5FOJ	2.8		2.8	r2: 2.5-4 Å	range2: <=3 Å	SINGLE PARTICLE	2015-11-22	2016-01-20	2015	2016
5FT2	16.4		16.4	r4: >10 Å	range5: > 5 Å	TOMOGRAPHY	2016-01-09	2016-03-02	2016	2016
5FTJ	2.3		2.3	r1: <=2.5 Å	range2: <=3 Å	SINGLE PARTICLE	2016-01-14	2016-01-27	2016	2016
5FTK	2.4		2.4	r1: <=2.5 Å	range2: <=3 Å	SINGLE PARTICLE	2016-01-14	2016-01-27	2016	2016
5FTL	3.3		3.3	r2: 2.5-4 Å	range3: 3-4 Å	SINGLE PARTICLE	2016-01-14	2016-01-27	2016	2016
5FTM	3.2		3.2	r2: 2.5-4 Å	range3: 3-4 Å	SINGLE PARTICLE	2016-01-14	2016-01-27	2016	2016
5FTN	3.3		3.3	r2: 2.5-4 Å	range3: 3-4 Å	SINGLE PARTICLE	2016-01-14	2016-01-27	2016	2016
5FUA	7.6		7.6	r3: 4-10 Å	range5: > 5 Å	SINGLE PARTICLE	2016-01-22	2016-04-20	2016	2016
5FUR	8.5		8.5	r3: 4-10 Å	range5: > 5 Å	SINGLE PARTICLE	2016-01-29	2016-04-06	2016	2016
5FUU	4.19		4.19	r3: 4-10 Å	range4: 4-5 Å	SINGLE PARTICLE	2016-01-29	2016-03-09	2016	2016
5FVM	6.7		6.7	r3: 4-10 Å	range5: > 5 Å	SINGLE PARTICLE	2016-02-09	2016-04-20	2016	2016
5FWK	3.9		3.9	r2: 2.5-4 Å	range3: 3-4 Å	SINGLE PARTICLE	2016-02-17	2016-07-06	2016	2016
5FWL	9		9	r3: 4-10 Å	range5: > 5 Å	SINGLE PARTICLE	2016-02-18	2016-07-06	2016	2016
5FWM	8		8	r3: 4-10 Å	range5: > 5 Å	SINGLE PARTICLE	2016-02-18	2016-07-06	2016	2016
5FWP	7.2		7.2	r3: 4-10 Å	range5: > 5 Å	SINGLE PARTICLE	2016-02-18	2016-10-26	2016	2016
5FXG	6.8		6.8	r3: 4-10 Å	range5: > 5 Å	SINGLE PARTICLE	2016-03-02	2016-05-11	2016	2016
5FXH	5		5	r3: 4-10 Å	range4: 4-5 Å	SINGLE PARTICLE	2016-03-02	2016-05-11	2016	2016
5FXI	6.4		6.4	r3: 4-10 Å	range5: > 5 Å	SINGLE PARTICLE	2016-03-02	2016-05-11	2016	2016
5FXJ	6.25		6.25	r3: 4-10 Å	range5: > 5 Å	SINGLE PARTICLE	2016-03-02	2016-05-25	2016	2016
5FXK	6.4		6.4	r3: 4-10 Å	range5: > 5 Å	SINGLE PARTICLE	2016-03-02	2016-05-11	2016	2016
5FYN	15.6		15.6	r4: >10 Å	range5: > 5 Å	TOMOGRAPHY	2016-03-08	2016-06-08	2016	2016
5FYW	4.35		4.35	r3: 4-10 Å	range4: 4-5 Å	SINGLE PARTICLE	2016-03-10	2016-05-18	2016	2016
5FZ2	23		23	r4: >10 Å	range5: > 5 Å	TOMOGRAPHY	2016-03-10	2016-03-23	2016	2016
5FZ5	8.8		8.8	r3: 4-10 Å	range5: > 5 Å	SINGLE PARTICLE	2016-03-10	2016-05-18	2016	2016
5G04	3.9		3.9	r2: 2.5-4 Å	range3: 3-4 Å	SINGLE PARTICLE	2016-03-16	2016-05-25	2016	2016
5G05	3.4		3.4	r2: 2.5-4 Å	range3: 3-4 Å	SINGLE PARTICLE	2016-03-16	2016-05-25	2016	2016
5G06	4.2		4.2	r3: 4-10 Å	range4: 4-5 Å	SINGLE PARTICLE	2016-03-17	2016-06-15	2016	2016
5G2X	3.8		3.8	r2: 2.5-4 Å	range3: 3-4 Å	SINGLE PARTICLE	2016-04-16	2016-05-11	2016	2016
5G2Y	4.5		4.5	r3: 4-10 Å	range4: 4-5 Å	SINGLE PARTICLE	2016-04-16	2016-05-04	2016	2016
5G4F	7		7	r3: 4-10 Å	range5: > 5 Å	SINGLE PARTICLE	2016-05-12	2016-07-27	2016	2016
5G4G	7.8		7.8	r3: 4-10 Å	range5: > 5 Å	SINGLE PARTICLE	2016-05-12	2016-07-27	2016	2016
5G5L	4.8		4.8	r3: 4-10 Å	range4: 4-5 Å	SINGLE PARTICLE	2016-05-26	2016-07-27	2016	2016
5G5P	5.3		5.3	r3: 4-10 Å	range5: > 5 Å	SINGLE PARTICLE	2016-05-26	2016-11-23	2016	2016
5GAD	3.7		3.7	r2: 2.5-4 Å	range3: 3-4 Å	SINGLE PARTICLE	2015-11-24	2016-01-27	2015	2016
5GAE	3.33		3.33	r2: 2.5-4 Å	range3: 3-4 Å	SINGLE PARTICLE	2015-11-25	2016-01-27	2015	2016
5GAF	4.3		4.3	r3: 4-10 Å	range4: 4-5 Å	SINGLE PARTICLE	2015-11-25	2016-02-03	2015	2016
5GAG	3.8		3.8	r2: 2.5-4 Å	range3: 3-4 Å	SINGLE PARTICLE	2015-11-26	2016-01-27	2015	2016
5GAH	3.8		3.8	r2: 2.5-4 Å	range3: 3-4 Å	SINGLE PARTICLE	2015-11-26	2016-01-27	2015	2016
5GAI	10.5		10.5	r4: >10 Å	range5: > 5 Å	SINGLE PARTICLE	2015-12-01	2016-02-17	2015	2016
5GAK	3.88		3.88	r2: 2.5-4 Å	range3: 3-4 Å	SINGLE PARTICLE	2015-12-09	2016-02-24	2015	2016
5GAM	3.7		3.7	r2: 2.5-4 Å	range3: 3-4 Å	SINGLE PARTICLE	2015-12-15	2016-02-03	2015	2016
5GAN	3.7		3.7	r2: 2.5-4 Å	range3: 3-4 Å	SINGLE PARTICLE	2015-12-15	2016-01-27	2015	2016
5GAO	4.2		4.2	r3: 4-10 Å	range4: 4-5 Å	SINGLE PARTICLE	2015-12-15	2016-01-27	2015	2016
5GAP	3.6		3.6	r2: 2.5-4 Å	range3: 3-4 Å	SINGLE PARTICLE	2015-12-15	2016-01-27	2015	2016
5GAQ	3.1		3.1	r2: 2.5-4 Å	range3: 3-4 Å	SINGLE PARTICLE	2016-01-05	2016-04-06	2016	2016
5GAR	6.4		6.4	r3: 4-10 Å	range5: > 5 Å	SINGLE PARTICLE	2016-02-05	2016-03-09	2016	2016
5GAS	9.5		9.5	r3: 4-10 Å	range5: > 5 Å	SINGLE PARTICLE	2016-02-05	2016-03-09	2016	2016
5GJE	21		21	r4: >10 Å	range5: > 5 Å	SINGLE PARTICLE	2016-06-29	2017-01-18	2016	2017
5GJQ	4.35		4.35	r3: 4-10 Å	range4: 4-5 Å	SINGLE PARTICLE	2016-07-01	2016-08-17	2016	2016
5GJR	3.5		3.5	r2: 2.5-4 Å	range3: 3-4 Å	SINGLE PARTICLE	2016-07-01	2016-09-07	2016	2016
5GJV	3.6		3.6	r2: 2.5-4 Å	range3: 3-4 Å	SINGLE PARTICLE	2016-07-02	2016-09-14	2016	2016
5GJW	3.9		3.9	r2: 2.5-4 Å	range3: 3-4 Å	SINGLE PARTICLE	2016-07-02	2016-09-14	2016	2016
5GKA	3.7		3.7	r2: 2.5-4 Å	range3: 3-4 Å	SINGLE PARTICLE	2016-07-04	2016-09-21	2016	2016
5GKN		3.2	3.2	r2: 2.5-4 Å	range3: 3-4 Å	CRYSTALLOGRAPHY	2016-07-04	2016-10-26	2016	2016
5GKY	3.8		3.8	r2: 2.5-4 Å	range3: 3-4 Å	SINGLE PARTICLE	2016-07-07	2016-08-24	2016	2016
5GKZ	4		4	r2: 2.5-4 Å	range3: 3-4 Å	SINGLE PARTICLE	2016-07-07	2016-08-24	2016	2016
5GL0	4.2		4.2	r3: 4-10 Å	range4: 4-5 Å	SINGLE PARTICLE	2016-07-07	2016-08-24	2016	2016
5GL1	5.7		5.7	r3: 4-10 Å	range5: > 5 Å	SINGLE PARTICLE	2016-07-07	2016-08-24	2016	2016
5GM6	3.5		3.5	r2: 2.5-4 Å	range3: 3-4 Å	SINGLE PARTICLE	2016-07-12	2016-09-21	2016	2016
5GMK	3.4		3.4	r2: 2.5-4 Å	range3: 3-4 Å	SINGLE PARTICLE	2016-07-14	2016-08-17	2016	2016
5GO9	4.4		4.4	r3: 4-10 Å	range4: 4-5 Å	SINGLE PARTICLE	2016-07-26	2016-10-05	2016	2016
5GOA	4.2		4.2	r3: 4-10 Å	range4: 4-5 Å	SINGLE PARTICLE	2016-07-26	2016-10-05	2016	2016
5GPN	5.4		5.4	r3: 4-10 Å	range5: > 5 Å	SINGLE PARTICLE	2016-08-03	2017-04-05	2016	2017
5GQH	4.2		4.2	r3: 4-10 Å	range4: 4-5 Å	SINGLE PARTICLE	2016-08-07	2016-09-21	2016	2016
5GRS	5.4		5.4	r3: 4-10 Å	range5: > 5 Å	SINGLE PARTICLE	2016-08-12	2016-12-14	2016	2016
5GSY	7		7	r3: 4-10 Å	range5: > 5 Å	HELICAL	2016-08-17	2016-09-28	2016	2016
5GUP	4		4	r2: 2.5-4 Å	range3: 3-4 Å	SINGLE PARTICLE	2016-08-30	2017-03-29	2016	2017
5GW4	4.7		4.7	r3: 4-10 Å	range4: 4-5 Å	SINGLE PARTICLE	2016-09-08	2016-10-26	2016	2016
5GW5	4.6		4.6	r3: 4-10 Å	range4: 4-5 Å	SINGLE PARTICLE	2016-09-08	2016-10-26	2016	2016
5GZR	9.4		9.4	r3: 4-10 Å	range5: > 5 Å	SINGLE PARTICLE	2016-10-01	2016-11-30	2016	2016
5H0R	3.9		3.9	r2: 2.5-4 Å	range3: 3-4 Å	SINGLE PARTICLE	2016-10-06	2017-01-25	2016	2017
5H0S	3.3		3.3	r2: 2.5-4 Å	range3: 3-4 Å	SINGLE PARTICLE	2016-10-06	2017-01-25	2016	2017
5H1B	4.4		4.4	r3: 4-10 Å	range4: 4-5 Å	HELICAL	2016-10-08	2016-12-21	2016	2016
5H1C	4.5		4.5	r3: 4-10 Å	range4: 4-5 Å	HELICAL	2016-10-08	2016-12-21	2016	2016
5H1Q	3.3		3.3	r2: 2.5-4 Å	range3: 3-4 Å	SINGLE PARTICLE	2016-10-11	2016-12-07	2016	2016
5H1R	3.6		3.6	r2: 2.5-4 Å	range3: 3-4 Å	SINGLE PARTICLE	2016-10-11	2016-12-07	2016	2016
5H1S	3.5		3.5	r2: 2.5-4 Å	range3: 3-4 Å	SINGLE PARTICLE	2016-10-11	2017-02-01	2016	2017
5H30	4.4		4.4	r3: 4-10 Å	range4: 4-5 Å	SINGLE PARTICLE	2016-10-19	2016-11-30	2016	2016
5H32	12		12	r4: >10 Å	range5: > 5 Å	SINGLE PARTICLE	2016-10-20	2016-11-30	2016	2016
5H37	4		4	r2: 2.5-4 Å	range3: 3-4 Å	SINGLE PARTICLE	2016-10-20	2016-11-30	2016	2016
6KJ3	0.6	0.6	0.6	r0: <=1.5 Å	range2: <=3 Å	CRYSTALLOGRAPHY	2019-07-20	2019-10-02	2019	2019
5H3O	3.5		3.5	r2: 2.5-4 Å	range3: 3-4 Å	SINGLE PARTICLE	2016-10-26	2017-01-25	2016	2017
5H4P	3.07		3.07	r2: 2.5-4 Å	range3: 3-4 Å	SINGLE PARTICLE	2016-11-01	2017-01-25	2016	2017
5H53	5.2		5.2	r3: 4-10 Å	range5: > 5 Å	HELICAL	2016-11-04	2017-01-18	2016	2017
5H5U	3.01		3.01	r2: 2.5-4 Å	range3: 3-4 Å	SINGLE PARTICLE	2016-11-09	2017-01-25	2016	2017
5H64	4.4		4.4	r3: 4-10 Å	range4: 4-5 Å	SINGLE PARTICLE	2016-11-10	2017-01-25	2016	2017
5H7I	7.1		7.1	r3: 4-10 Å	range5: > 5 Å	SINGLE PARTICLE	2016-11-18	2017-02-08	2016	2017
5HI9	4.4		4.4	r3: 4-10 Å	range4: 4-5 Å	SINGLE PARTICLE	2016-01-11	2016-03-30	2016	2016
5HNW	6.6		6.6	r3: 4-10 Å	range5: > 5 Å	HELICAL	2016-01-19	2016-08-10	2016	2016
5HNX	6.6		6.6	r3: 4-10 Å	range5: > 5 Å	HELICAL	2016-01-19	2016-08-10	2016	2016
5HNY	6.3		6.3	r3: 4-10 Å	range5: > 5 Å	HELICAL	2016-01-19	2016-08-10	2016	2016
5HNZ	5.8		5.8	r3: 4-10 Å	range5: > 5 Å	HELICAL	2016-01-19	2016-08-10	2016	2016
5HX2	3.8		3.8	r2: 2.5-4 Å	range3: 3-4 Å	SINGLE PARTICLE	2016-01-29	2016-03-02	2016	2016
5I08	4.04		4.04	r3: 4-10 Å	range4: 4-5 Å	SINGLE PARTICLE	2016-02-03	2016-03-02	2016	2016
5I1M	7		7	r3: 4-10 Å	range5: > 5 Å	SINGLE PARTICLE	2016-02-05	2016-03-09	2016	2016
5I68	3.37		3.37	r2: 2.5-4 Å	range3: 3-4 Å	SINGLE PARTICLE	2016-02-16	2016-08-03	2016	2016
5I9K	3.5	3.5	3.5	r2: 2.5-4 Å	range3: 3-4 Å	CRYSTALLOGRAPHY	2016-02-20	2017-07-12	2016	2017
5I9S	1.75	1.3	1.75	r1: <=2.5 Å	range2: <=3 Å	CRYSTALLOGRAPHY	2016-02-20	2016-06-08	2016	2016
5IA9	3.5	3.5	3.5	r2: 2.5-4 Å	range3: 3-4 Å	CRYSTALLOGRAPHY	2016-02-21	2017-07-12	2016	2017
5IDE	8.25		8.25	r3: 4-10 Å	range5: > 5 Å	SINGLE PARTICLE	2016-02-24	2016-03-16	2016	2016
5IDF	10.31		10.31	r4: >10 Å	range5: > 5 Å	SINGLE PARTICLE	2016-02-24	2016-03-16	2016	2016
5IJ0	3.8		3.8	r2: 2.5-4 Å	range3: 3-4 Å	HELICAL	2016-03-01	2016-04-20	2016	2016
5IJ9	3.7		3.7	r2: 2.5-4 Å	range3: 3-4 Å	HELICAL	2016-03-01	2016-04-20	2016	2016
5IJN	21.4		21.4	r4: >10 Å	range5: > 5 Å	SUBTOMOGRAM AVERAGING	2016-03-02	2016-04-27	2016	2016
5IJO	21.4		21.4	r4: >10 Å	range5: > 5 Å	SUBTOMOGRAM AVERAGING	2016-03-02	2016-04-27	2016	2016
5IMQ	3.8		3.8	r2: 2.5-4 Å	range3: 3-4 Å	SINGLE PARTICLE	2016-03-06	2016-05-18	2016	2016
5IMR	5.7		5.7	r3: 4-10 Å	range5: > 5 Å	SINGLE PARTICLE	2016-03-06	2016-05-18	2016	2016
5IOU	7		7	r3: 4-10 Å	range5: > 5 Å	SINGLE PARTICLE	2016-03-09	2016-04-20	2016	2016
5IOV	7.5		7.5	r3: 4-10 Å	range5: > 5 Å	SINGLE PARTICLE	2016-03-09	2016-04-20	2016	2016
5IPI	3.8		3.8	r2: 2.5-4 Å	range3: 3-4 Å	SINGLE PARTICLE	2016-03-09	2016-07-20	2016	2016
5IPK	3.7		3.7	r2: 2.5-4 Å	range3: 3-4 Å	SINGLE PARTICLE	2016-03-09	2016-07-20	2016	2016
5IPQ	13.5		13.5	r4: >10 Å	range5: > 5 Å	SINGLE PARTICLE	2016-03-09	2016-04-20	2016	2016
5IPR	14.1		14.1	r4: >10 Å	range5: > 5 Å	SINGLE PARTICLE	2016-03-09	2016-04-20	2016	2016
5IPS	13.5		13.5	r4: >10 Å	range5: > 5 Å	SINGLE PARTICLE	2016-03-09	2016-04-20	2016	2016
5IPT	14.1		14.1	r4: >10 Å	range5: > 5 Å	SINGLE PARTICLE	2016-03-09	2016-04-20	2016	2016
5IPU	15.4		15.4	r4: >10 Å	range5: > 5 Å	SINGLE PARTICLE	2016-03-09	2016-04-20	2016	2016
5IPV	9.25		9.25	r3: 4-10 Å	range5: > 5 Å	SINGLE PARTICLE	2016-03-10	2016-04-20	2016	2016
5IQR	3		3	r2: 2.5-4 Å	range2: <=3 Å	SINGLE PARTICLE	2016-03-11	2016-05-04	2016	2016
5IRE	3.8		3.8	r2: 2.5-4 Å	range3: 3-4 Å	SINGLE PARTICLE	2016-03-13	2016-03-30	2016	2016
5IRX	2.95		2.95	r2: 2.5-4 Å	range2: <=3 Å	SINGLE PARTICLE	2016-03-14	2016-05-25	2016	2016
5IRZ	3.28		3.28	r2: 2.5-4 Å	range3: 3-4 Å	SINGLE PARTICLE	2016-03-15	2016-05-25	2016	2016
5IS0	3.43		3.43	r2: 2.5-4 Å	range3: 3-4 Å	SINGLE PARTICLE	2016-03-15	2016-05-25	2016	2016
5IT7	3.6		3.6	r2: 2.5-4 Å	range3: 3-4 Å	SINGLE PARTICLE	2016-03-16	2016-05-18	2016	2016
5IT9	3.8		3.8	r2: 2.5-4 Å	range3: 3-4 Å	SINGLE PARTICLE	2016-03-16	2016-05-18	2016	2016
5IV5	4.11		4.11	r3: 4-10 Å	range4: 4-5 Å	SINGLE PARTICLE	2016-03-19	2016-05-18	2016	2016
5IV7	6.77		6.77	r3: 4-10 Å	range5: > 5 Å	SINGLE PARTICLE	2016-03-19	2016-05-18	2016	2016
5IVW	10		10	r3: 4-10 Å	range5: > 5 Å	SINGLE PARTICLE	2016-03-21	2016-05-18	2016	2016
5IY6	7.2		7.2	r3: 4-10 Å	range5: > 5 Å	SINGLE PARTICLE	2016-03-24	2016-05-18	2016	2016
5IY7	8.6		8.6	r3: 4-10 Å	range5: > 5 Å	SINGLE PARTICLE	2016-03-24	2016-05-18	2016	2016
5IY8	7.9		7.9	r3: 4-10 Å	range5: > 5 Å	SINGLE PARTICLE	2016-03-24	2016-05-18	2016	2016
5IY9	6.3		6.3	r3: 4-10 Å	range5: > 5 Å	SINGLE PARTICLE	2016-03-24	2016-05-18	2016	2016
5IYA	5.4		5.4	r3: 4-10 Å	range5: > 5 Å	SINGLE PARTICLE	2016-03-24	2016-05-18	2016	2016
5IYB	3.9		3.9	r2: 2.5-4 Å	range3: 3-4 Å	SINGLE PARTICLE	2016-03-24	2016-05-18	2016	2016
5IYC	3.9		3.9	r2: 2.5-4 Å	range3: 3-4 Å	SINGLE PARTICLE	2016-03-24	2016-05-18	2016	2016
5IYD	3.9		3.9	r2: 2.5-4 Å	range3: 3-4 Å	SINGLE PARTICLE	2016-03-24	2016-05-18	2016	2016
5IZ7	3.7		3.7	r2: 2.5-4 Å	range3: 3-4 Å	SINGLE PARTICLE	2016-03-25	2016-05-25	2016	2016
5J0N	11		11	r4: >10 Å	range5: > 5 Å	SINGLE PARTICLE	2016-03-28	2017-02-08	2016	2017
5J4Z	5.8		5.8	r3: 4-10 Å	range5: > 5 Å	SINGLE PARTICLE	2016-04-01	2016-09-21	2016	2016
5J7V	15.5		15.5	r4: >10 Å	range5: > 5 Å	SINGLE PARTICLE	2016-04-06	2016-05-18	2016	2016
5J7Y	6.7		6.7	r3: 4-10 Å	range5: > 5 Å	SINGLE PARTICLE	2016-04-07	2016-09-21	2016	2016
5J8K	7.8		7.8	r3: 4-10 Å	range5: > 5 Å	SINGLE PARTICLE	2016-04-08	2016-09-21	2016	2016
5J8V	4.9		4.9	r3: 4-10 Å	range4: 4-5 Å	SINGLE PARTICLE	2016-04-08	2016-09-14	2016	2016
5JB1	6		6	r3: 4-10 Å	range5: > 5 Å	SINGLE PARTICLE	2016-04-13	2016-05-18	2016	2016
5JB3	5.34		5.34	r3: 4-10 Å	range5: > 5 Å	SINGLE PARTICLE	2016-04-13	2016-11-30	2016	2016
5JBH	5.34		5.34	r3: 4-10 Å	range5: > 5 Å	SINGLE PARTICLE	2016-04-13	2016-12-07	2016	2016
5JCO	4		4	r2: 2.5-4 Å	range3: 3-4 Å	HELICAL	2016-04-15	2016-05-04	2016	2016
5JCS	9.5		9.5	r3: 4-10 Å	range5: > 5 Å	SINGLE PARTICLE	2016-04-15	2016-11-16	2016	2016
5JLF	3.6		3.6	r2: 2.5-4 Å	range3: 3-4 Å	SINGLE PARTICLE	2016-04-27	2016-06-15	2016	2016
5JLH	3.9		3.9	r2: 2.5-4 Å	range3: 3-4 Å	SINGLE PARTICLE	2016-04-27	2016-06-15	2016	2016
5JM0	6.3		6.3	r3: 4-10 Å	range5: > 5 Å	SINGLE PARTICLE	2016-04-28	2016-06-15	2016	2016
5JM9	24		24	r4: >10 Å	range5: > 5 Å	SINGLE PARTICLE	2016-04-28	2016-06-15	2016	2016
5JNX	6.56		6.56	r3: 4-10 Å	range5: > 5 Å	SINGLE PARTICLE	2016-05-01	2016-06-15	2016	2016
5JPQ	7.3		7.3	r3: 4-10 Å	range5: > 5 Å	SINGLE PARTICLE	2016-05-04	2016-07-27	2016	2016
5JTE	3.6		3.6	r2: 2.5-4 Å	range3: 3-4 Å	SINGLE PARTICLE	2016-05-09	2016-07-20	2016	2016
5JU8	3.6		3.6	r2: 2.5-4 Å	range3: 3-4 Å	SINGLE PARTICLE	2016-05-10	2016-07-20	2016	2016
2019-07-05	4.4		4.4	r3: 4-10 Å	range4: 4-5 Å	SINGLE PARTICLE	2016-05-10	2017-02-22	2016	2017
5JUO	4		4	r2: 2.5-4 Å	range3: 3-4 Å	SINGLE PARTICLE	2016-05-10	2016-10-05	2016	2016
5JUP	3.5		3.5	r2: 2.5-4 Å	range3: 3-4 Å	SINGLE PARTICLE	2016-05-10	2016-10-05	2016	2016
5JUS	4.2		4.2	r3: 4-10 Å	range4: 4-5 Å	SINGLE PARTICLE	2016-05-10	2016-10-05	2016	2016
5JUT	4		4	r2: 2.5-4 Å	range3: 3-4 Å	SINGLE PARTICLE	2016-05-10	2016-10-05	2016	2016
5JUU	4		4	r2: 2.5-4 Å	range3: 3-4 Å	SINGLE PARTICLE	2016-05-10	2016-10-05	2016	2016
5JUY	4.1		4.1	r3: 4-10 Å	range4: 4-5 Å	SINGLE PARTICLE	2016-05-10	2016-10-19	2016	2016
5JXL	3.5		3.5	r2: 2.5-4 Å	range3: 3-4 Å	HELICAL	2016-05-13	2016-11-16	2016	2016
5JYG	6.5		6.5	r3: 4-10 Å	range5: > 5 Å	HELICAL	2016-05-13	2016-07-27	2016	2016
5JZC	4.2		4.2	r3: 4-10 Å	range4: 4-5 Å	HELICAL	2016-05-16	2016-09-21	2016	2016
5JZG	3.16		3.16	r2: 2.5-4 Å	range3: 3-4 Å	SINGLE PARTICLE	2016-05-16	2016-07-13	2016	2016
5JZH	3.9		3.9	r2: 2.5-4 Å	range3: 3-4 Å	SINGLE PARTICLE	2016-05-16	2016-07-13	2016	2016
5JZT	7.4		7.4	r3: 4-10 Å	range5: > 5 Å	SINGLE PARTICLE	2016-05-17	2016-07-13	2016	2016
5JZW	4.46		4.46	r3: 4-10 Å	range4: 4-5 Å	SINGLE PARTICLE	2016-05-17	2016-07-13	2016	2016
5K0U	2.79		2.79	r2: 2.5-4 Å	range2: <=3 Å	SINGLE PARTICLE	2016-05-17	2016-07-13	2016	2016
5K0Y	5.8		5.8	r3: 4-10 Å	range5: > 5 Å	SINGLE PARTICLE	2016-05-17	2016-07-13	2016	2016
5K0Z	2.8		2.8	r2: 2.5-4 Å	range2: <=3 Å	SINGLE PARTICLE	2016-05-17	2016-06-08	2016	2016
5K10	3.8		3.8	r2: 2.5-4 Å	range3: 3-4 Å	SINGLE PARTICLE	2016-05-17	2016-06-08	2016	2016
5K11	3.8		3.8	r2: 2.5-4 Å	range3: 3-4 Å	SINGLE PARTICLE	2016-05-17	2016-06-08	2016	2016
5K12	1.8		1.8	r1: <=2.5 Å	range2: <=3 Å	SINGLE PARTICLE	2016-05-17	2016-06-08	2016	2016
5K1H	4.9		4.9	r3: 4-10 Å	range4: 4-5 Å	SINGLE PARTICLE	2016-05-18	2016-07-13	2016	2016
5K2E		1	1	r0: <=1.5 Å	range2: <=3 Å	CRYSTALLOGRAPHY	2016-05-18	2016-09-14	2016	2016
5K2F		1	1	r0: <=1.5 Å	range2: <=3 Å	CRYSTALLOGRAPHY	2016-05-18	2016-09-14	2016	2016
5K2G		1	1	r0: <=1.5 Å	range2: <=3 Å	CRYSTALLOGRAPHY	2016-05-18	2016-09-14	2016	2016
5K2H		1	1	r0: <=1.5 Å	range2: <=3 Å	CRYSTALLOGRAPHY	2016-05-18	2016-09-14	2016	2016
5K47	4.22		4.22	r3: 4-10 Å	range4: 4-5 Å	SINGLE PARTICLE	2016-05-20	2016-08-24	2016	2016
5K7L	3.78		3.78	r2: 2.5-4 Å	range3: 3-4 Å	SINGLE PARTICLE	2016-05-26	2016-08-17	2016	2016
5K7N	1.1	1.1	1.1	r0: <=1.5 Å	range2: <=3 Å	CRYSTALLOGRAPHY	2016-05-26	2017-04-05	2016	2017
5K7O	1.8	1.5	1.8	r1: <=2.5 Å	range2: <=3 Å	CRYSTALLOGRAPHY	2016-05-26	2017-04-05	2016	2017
5K7P	2.3	1.9	2.3	r1: <=2.5 Å	range2: <=3 Å	CRYSTALLOGRAPHY	2016-05-26	2017-04-05	2016	2017
5K7Q	2.5	2.11	2.5	r1: <=2.5 Å	range2: <=3 Å	CRYSTALLOGRAPHY	2016-05-26	2017-04-05	2016	2017
5K7R	1.7	1.5	1.7	r1: <=2.5 Å	range2: <=3 Å	CRYSTALLOGRAPHY	2016-05-26	2017-04-05	2016	2017
5K7S	1.6	1.3	1.6	r1: <=2.5 Å	range2: <=3 Å	CRYSTALLOGRAPHY	2016-05-26	2017-04-05	2016	2017
5K7T	2.5	1.6	2.5	r1: <=2.5 Å	range2: <=3 Å	CRYSTALLOGRAPHY	2016-05-26	2017-04-05	2016	2017
5KBS	8.7		8.7	r3: 4-10 Å	range5: > 5 Å	SINGLE PARTICLE	2016-06-03	2016-07-13	2016	2016
5KBT	6.4		6.4	r3: 4-10 Å	range5: > 5 Å	SINGLE PARTICLE	2016-06-03	2016-07-13	2016	2016
5KBU	7.8		7.8	r3: 4-10 Å	range5: > 5 Å	SINGLE PARTICLE	2016-06-03	2016-07-13	2016	2016
5KBV	6.8		6.8	r3: 4-10 Å	range5: > 5 Å	SINGLE PARTICLE	2016-06-03	2016-07-13	2016	2016
5KC2	28		28	r4: >10 Å	range5: > 5 Å	SINGLE PARTICLE	2016-06-04	2016-10-05	2016	2016
5KCR	3.6		3.6	r2: 2.5-4 Å	range3: 3-4 Å	SINGLE PARTICLE	2016-06-06	2016-08-17	2016	2016
5KCS	3.9		3.9	r2: 2.5-4 Å	range3: 3-4 Å	SINGLE PARTICLE	2016-06-06	2016-08-17	2016	2016
5KEL	4.3		4.3	r3: 4-10 Å	range4: 4-5 Å	SINGLE PARTICLE	2016-06-09	2016-09-07	2016	2016
5KEM	5.5		5.5	r3: 4-10 Å	range5: > 5 Å	SINGLE PARTICLE	2016-06-09	2016-09-07	2016	2016
5KEN	4.3		4.3	r3: 4-10 Å	range4: 4-5 Å	SINGLE PARTICLE	2016-06-09	2016-09-07	2016	2016
5KEP	4.3		4.3	r3: 4-10 Å	range4: 4-5 Å	SINGLE PARTICLE	2016-06-10	2017-01-25	2016	2017
5KEQ	4.3		4.3	r3: 4-10 Å	range4: 4-5 Å	SINGLE PARTICLE	2016-06-10	2017-01-25	2016	2017
5KG8	9.1		9.1	r3: 4-10 Å	range5: > 5 Å	HELICAL	2016-06-12	2016-09-07	2016	2016
5KGF	4.54		4.54	r3: 4-10 Å	range4: 4-5 Å	SINGLE PARTICLE	2016-06-13	2016-07-27	2016	2016
5KHC	11.1		11.1	r4: >10 Å	range5: > 5 Å	SUBTOMOGRAM AVERAGING	2016-06-14	2017-05-10	2016	2017
5KHE	35		35	r4: >10 Å	range5: > 5 Å	SUBTOMOGRAM AVERAGING	2016-06-14	2017-05-10	2016	2017
5KHF	35		35	r4: >10 Å	range5: > 5 Å	SUBTOMOGRAM AVERAGING	2016-06-14	2017-05-10	2016	2017
5KHR	6.1		6.1	r3: 4-10 Å	range5: > 5 Å	SINGLE PARTICLE	2016-06-15	2016-08-24	2016	2016
5KHU	4.8		4.8	r3: 4-10 Å	range4: 4-5 Å	SINGLE PARTICLE	2016-06-15	2016-09-07	2016	2016
5KIP	3.7		3.7	r2: 2.5-4 Å	range3: 3-4 Å	SINGLE PARTICLE	2016-06-16	2016-10-05	2016	2016
5KK2	7.3		7.3	r3: 4-10 Å	range5: > 5 Å	SINGLE PARTICLE	2016-06-20	2016-07-06	2016	2016
5KMG	3.5		3.5	r2: 2.5-4 Å	range3: 3-4 Å	HELICAL	2016-06-27	2016-08-03	2016	2016
5KNE	5.64		5.64	r3: 4-10 Å	range5: > 5 Å	SINGLE PARTICLE	2016-06-28	2016-07-27	2016	2016
5KNZ	1.9	1.9	1.9	r1: <=2.5 Å	range2: <=3 Å	CRYSTALLOGRAPHY	2016-06-28	2016-12-21	2016	2016
5KO0	1.4	1.4	1.4	r0: <=1.5 Å	range2: <=3 Å	CRYSTALLOGRAPHY	2016-06-28	2016-12-21	2016	2016
5KP9	5.7		5.7	r3: 4-10 Å	range5: > 5 Å	SINGLE PARTICLE	2016-07-02	2016-12-07	2016	2016
5KPS	3.9		3.9	r2: 2.5-4 Å	range3: 3-4 Å	SINGLE PARTICLE	2016-07-05	2016-09-28	2016	2016
5KPV	4.1		4.1	r3: 4-10 Å	range4: 4-5 Å	SINGLE PARTICLE	2016-07-05	2016-09-28	2016	2016
5KPW	3.9		3.9	r2: 2.5-4 Å	range3: 3-4 Å	SINGLE PARTICLE	2016-07-05	2016-09-28	2016	2016
5KPX	3.9		3.9	r2: 2.5-4 Å	range3: 3-4 Å	SINGLE PARTICLE	2016-07-05	2016-09-28	2016	2016
5KTZ	4.3		4.3	r3: 4-10 Å	range4: 4-5 Å	SINGLE PARTICLE	2016-07-12	2016-11-02	2016	2016
5KU0	5.3		5.3	r3: 4-10 Å	range5: > 5 Å	SINGLE PARTICLE	2016-07-12	2016-11-02	2016	2016
5KU2	5.3		5.3	r3: 4-10 Å	range5: > 5 Å	SINGLE PARTICLE	2016-07-12	2016-11-02	2016	2016
5KUA	6		6	r3: 4-10 Å	range5: > 5 Å	HELICAL	2016-07-13	2016-10-12	2016	2016
5KUF	3.8		3.8	r2: 2.5-4 Å	range3: 3-4 Å	SINGLE PARTICLE	2016-07-13	2016-09-07	2016	2016
5KUH	11.6		11.6	r4: >10 Å	range5: > 5 Å	SINGLE PARTICLE	2016-07-13	2016-09-07	2016	2016
5KWL	4.8		4.8	r3: 4-10 Å	range4: 4-5 Å	SINGLE PARTICLE	2016-07-18	2016-11-02	2016	2016
5KYH	4		4	r2: 2.5-4 Å	range3: 3-4 Å	HELICAL	2016-07-21	2016-09-07	2016	2016
5KZ5	14.3		14.3	r4: >10 Å	range5: > 5 Å	SINGLE PARTICLE	2016-07-22	2016-08-31	2016	2016
5L08	4.6		4.6	r3: 4-10 Å	range4: 4-5 Å	HELICAL	2016-07-26	2016-11-02	2016	2016
5L1D	11		11	r4: >10 Å	range5: > 5 Å	SINGLE PARTICLE	2016-07-29	2017-05-24	2016	2017
5L35	2.89		2.89	r2: 2.5-4 Å	range2: <=3 Å	SINGLE PARTICLE	2016-08-03	2017-03-22	2016	2017
5L3P	3.7		3.7	r2: 2.5-4 Å	range3: 3-4 Å	SINGLE PARTICLE	2016-05-24	2016-07-20	2016	2016
5L4G	3.9		3.9	r2: 2.5-4 Å	range3: 3-4 Å	SINGLE PARTICLE	2016-05-25	2016-09-07	2016	2016
5L4K	3.9		3.9	r2: 2.5-4 Å	range3: 3-4 Å	SINGLE PARTICLE	2016-05-25	2016-09-07	2016	2016
5L7Q	3.5		3.5	r2: 2.5-4 Å	range3: 3-4 Å	SINGLE PARTICLE	2016-06-03	2017-03-29	2016	2017
5L8Q	3.5		3.5	r2: 2.5-4 Å	range3: 3-4 Å	SINGLE PARTICLE	2016-06-08	2017-03-29	2016	2017
5L93	3.9		3.9	r2: 2.5-4 Å	range3: 3-4 Å	SUBTOMOGRAM AVERAGING	2016-06-09	2016-07-13	2016	2016
5L9T	6.4		6.4	r3: 4-10 Å	range5: > 5 Å	SINGLE PARTICLE	2016-06-11	2016-10-26	2016	2016
5L9U	6.4		6.4	r3: 4-10 Å	range5: > 5 Å	SINGLE PARTICLE	2016-06-11	2016-09-14	2016	2016
5LC5	4.35		4.35	r3: 4-10 Å	range4: 4-5 Å	SINGLE PARTICLE	2016-06-19	2016-09-07	2016	2016
5LCB	26.5		26.5	r4: >10 Å	range5: > 5 Å	SINGLE PARTICLE	2016-06-20	2016-07-27	2016	2016
5LCW	4.2		4.2	r3: 4-10 Å	range4: 4-5 Å	SINGLE PARTICLE	2016-06-22	2016-08-10	2016	2016
5LD2	3.83		3.83	r2: 2.5-4 Å	range3: 3-4 Å	SINGLE PARTICLE	2016-06-23	2016-10-05	2016	2016
5LDF	6.2		6.2	r3: 4-10 Å	range5: > 5 Å	SINGLE PARTICLE	2016-06-25	2016-08-10	2016	2016
5LDW	4.27		4.27	r3: 4-10 Å	range4: 4-5 Å	SINGLE PARTICLE	2016-06-28	2016-09-07	2016	2016
5LDX	5.6		5.6	r3: 4-10 Å	range5: > 5 Å	SINGLE PARTICLE	2016-06-28	2016-09-14	2016	2016
5LEG	3.6		3.6	r2: 2.5-4 Å	range3: 3-4 Å	HELICAL	2016-06-29	2016-09-28	2016	2016
5LER	5		5	r3: 4-10 Å	range4: 4-5 Å	HELICAL	2016-06-30	2016-11-02	2016	2016
5LFB	5		5	r3: 4-10 Å	range4: 4-5 Å	HELICAL	2016-06-30	2016-11-02	2016	2016
5LI0	3.8		3.8	r2: 2.5-4 Å	range3: 3-4 Å	SINGLE PARTICLE	2016-07-13	2016-12-28	2016	2016
5LI2	6.2		6.2	r3: 4-10 Å	range5: > 5 Å	HELICAL	2016-07-14	2017-07-19	2016	2017
5LI4	4.2		4.2	r3: 4-10 Å	range4: 4-5 Å	HELICAL	2016-07-14	2017-07-19	2016	2017
5LII	3.8		3.8	r2: 2.5-4 Å	range3: 3-4 Å	SINGLE PARTICLE	2016-07-14	2017-07-19	2016	2017
5LIJ	4.2		4.2	r3: 4-10 Å	range4: 4-5 Å	SINGLE PARTICLE	2016-07-14	2017-07-26	2016	2017
5LJ3	3.8		3.8	r2: 2.5-4 Å	range3: 3-4 Å	SINGLE PARTICLE	2016-07-17	2016-08-03	2016	2016
5LJ5	10		10	r3: 4-10 Å	range5: > 5 Å	SINGLE PARTICLE	2016-07-17	2016-08-31	2016	2016
5LJO	4.9		4.9	r3: 4-10 Å	range4: 4-5 Å	SINGLE PARTICLE	2016-07-19	2016-10-12	2016	2016
5LJV	3.64		3.64	r2: 2.5-4 Å	range3: 3-4 Å	HELICAL	2016-07-21	2016-11-16	2016	2016
5LK7	3.42		3.42	r2: 2.5-4 Å	range3: 3-4 Å	SINGLE PARTICLE	2016-07-21	2017-02-15	2016	2017
5LK8	3.42		3.42	r2: 2.5-4 Å	range3: 3-4 Å	SINGLE PARTICLE	2016-07-21	2017-01-18	2016	2017
5LKH	3.46		3.46	r2: 2.5-4 Å	range3: 3-4 Å	SINGLE PARTICLE	2016-07-22	2016-08-31	2016	2016
5LKI	3.46		3.46	r2: 2.5-4 Å	range3: 3-4 Å	SINGLE PARTICLE	2016-07-22	2016-08-31	2016	2016
5LKS	3.6		3.6	r2: 2.5-4 Å	range3: 3-4 Å	SINGLE PARTICLE	2016-07-23	2017-04-26	2016	2017
5LL6	3.9		3.9	r2: 2.5-4 Å	range3: 3-4 Å	SINGLE PARTICLE	2016-07-26	2017-04-12	2016	2017
5LMN	3.55		3.55	r2: 2.5-4 Å	range3: 3-4 Å	SINGLE PARTICLE	2016-08-01	2016-10-05	2016	2016
5LMO	4.3		4.3	r3: 4-10 Å	range4: 4-5 Å	SINGLE PARTICLE	2016-08-01	2016-10-05	2016	2016
5LMP	5.35		5.35	r3: 4-10 Å	range5: > 5 Å	SINGLE PARTICLE	2016-08-01	2016-10-05	2016	2016
5LMQ	4.2		4.2	r3: 4-10 Å	range4: 4-5 Å	SINGLE PARTICLE	2016-08-01	2016-10-05	2016	2016
5LMR	4.45		4.45	r3: 4-10 Å	range4: 4-5 Å	SINGLE PARTICLE	2016-08-01	2016-10-05	2016	2016
5LMS	5.1		5.1	r3: 4-10 Å	range5: > 5 Å	SINGLE PARTICLE	2016-08-01	2016-10-05	2016	2016
5LMT	4.15		4.15	r3: 4-10 Å	range4: 4-5 Å	SINGLE PARTICLE	2016-08-01	2016-10-05	2016	2016
5LMU	4		4	r2: 2.5-4 Å	range3: 3-4 Å	SINGLE PARTICLE	2016-08-01	2016-10-05	2016	2016
5LMV	4.9		4.9	r3: 4-10 Å	range4: 4-5 Å	SINGLE PARTICLE	2016-08-01	2016-10-05	2016	2016
5LMX	4.9		4.9	r3: 4-10 Å	range4: 4-5 Å	SINGLE PARTICLE	2016-08-02	2017-03-22	2016	2017
5LN3	6.8		6.8	r3: 4-10 Å	range5: > 5 Å	SINGLE PARTICLE	2016-08-03	2017-03-22	2016	2017
5LNK	3.9		3.9	r2: 2.5-4 Å	range3: 3-4 Å	SINGLE PARTICLE	2016-08-04	2016-11-23	2016	2016
5LP3	10.5		10.5	r4: >10 Å	range5: > 5 Å	SINGLE PARTICLE	2016-08-11	2017-07-26	2016	2017
5LQP	6		6	r3: 4-10 Å	range5: > 5 Å	SINGLE PARTICLE	2016-08-17	2016-12-14	2016	2016
5LQW	5.8		5.8	r3: 4-10 Å	range5: > 5 Å	SINGLE PARTICLE	2016-08-17	2016-10-05	2016	2016
5LQX	7.9		7.9	r3: 4-10 Å	range5: > 5 Å	SINGLE PARTICLE	2016-08-17	2016-11-16	2016	2016
5LQY	7.8		7.8	r3: 4-10 Å	range5: > 5 Å	SINGLE PARTICLE	2016-08-17	2016-11-16	2016	2016
5LQZ	7		7	r3: 4-10 Å	range5: > 5 Å	SINGLE PARTICLE	2016-08-17	2016-11-16	2016	2016
5LUF	9.1		9.1	r3: 4-10 Å	range5: > 5 Å	SINGLE PARTICLE	2016-09-08	2016-11-30	2016	2016
5LVC	4.2		4.2	r3: 4-10 Å	range4: 4-5 Å	SINGLE PARTICLE	2016-09-13	2016-12-14	2016	2016
5LW7	17		17	r4: >10 Å	range5: > 5 Å	SINGLE PARTICLE	2016-09-15	2016-11-16	2016	2016
5LWG	3.2		3.2	r2: 2.5-4 Å	range3: 3-4 Å	SINGLE PARTICLE	2016-09-16	2016-11-30	2016	2016
5LWI	3.2		3.2	r2: 2.5-4 Å	range3: 3-4 Å	SINGLE PARTICLE	2016-09-16	2016-11-30	2016	2016
5LY6	4.5		4.5	r3: 4-10 Å	range4: 4-5 Å	SINGLE PARTICLE	2016-09-24	2017-04-05	2016	2017
5LZA	3.6		3.6	r2: 2.5-4 Å	range3: 3-4 Å	SINGLE PARTICLE	2016-09-29	2016-11-23	2016	2016
5LZB	5.3		5.3	r3: 4-10 Å	range5: > 5 Å	SINGLE PARTICLE	2016-09-29	2016-11-23	2016	2016
5LZC	4.8		4.8	r3: 4-10 Å	range4: 4-5 Å	SINGLE PARTICLE	2016-09-29	2016-11-23	2016	2016
5LZD	3.4		3.4	r2: 2.5-4 Å	range3: 3-4 Å	SINGLE PARTICLE	2016-09-29	2016-11-23	2016	2016
5LZE	3.5		3.5	r2: 2.5-4 Å	range3: 3-4 Å	SINGLE PARTICLE	2016-09-29	2016-11-23	2016	2016
5LZF	4.6		4.6	r3: 4-10 Å	range4: 4-5 Å	SINGLE PARTICLE	2016-09-29	2016-11-23	2016	2016
5LZP	3.5		3.5	r2: 2.5-4 Å	range3: 3-4 Å	SINGLE PARTICLE	2016-09-30	2016-11-23	2016	2016
5LZS	3.31		3.31	r2: 2.5-4 Å	range3: 3-4 Å	SINGLE PARTICLE	2016-10-02	2016-11-30	2016	2016
5LZT	3.65		3.65	r2: 2.5-4 Å	range3: 3-4 Å	SINGLE PARTICLE	2016-10-02	2016-11-30	2016	2016
5LZU	3.75		3.75	r2: 2.5-4 Å	range3: 3-4 Å	SINGLE PARTICLE	2016-10-02	2016-11-30	2016	2016
5LZV	3.35		3.35	r2: 2.5-4 Å	range3: 3-4 Å	SINGLE PARTICLE	2016-10-02	2016-11-30	2016	2016
5LZW	3.53		3.53	r2: 2.5-4 Å	range3: 3-4 Å	SINGLE PARTICLE	2016-10-02	2016-11-30	2016	2016
5LZX	3.67		3.67	r2: 2.5-4 Å	range3: 3-4 Å	SINGLE PARTICLE	2016-10-02	2016-11-30	2016	2016
5LZY	3.99		3.99	r2: 2.5-4 Å	range3: 3-4 Å	SINGLE PARTICLE	2016-10-02	2016-11-30	2016	2016
5LZZ	3.47		3.47	r2: 2.5-4 Å	range3: 3-4 Å	SINGLE PARTICLE	2016-10-02	2016-11-30	2016	2016
5M0Q	4.94		4.94	r3: 4-10 Å	range4: 4-5 Å	SINGLE PARTICLE	2016-10-05	2017-01-18	2016	2017
5M0R	8.2		8.2	r3: 4-10 Å	range5: > 5 Å	SINGLE PARTICLE	2016-10-05	2017-01-18	2016	2017
5M1J	3.3		3.3	r2: 2.5-4 Å	range3: 3-4 Å	SINGLE PARTICLE	2016-10-07	2017-01-18	2016	2017
5M1S	6.7		6.7	r3: 4-10 Å	range5: > 5 Å	SINGLE PARTICLE	2016-10-10	2017-01-18	2016	2017
5M32	3.8		3.8	r2: 2.5-4 Å	range3: 3-4 Å	SINGLE PARTICLE	2016-10-14	2017-07-05	2016	2017
5M3F	3.8		3.8	r2: 2.5-4 Å	range3: 3-4 Å	SINGLE PARTICLE	2016-10-14	2016-11-23	2016	2016
5M3L	3.8		3.8	r2: 2.5-4 Å	range3: 3-4 Å	SINGLE PARTICLE	2016-10-15	2017-09-13	2016	2017
5M3M	4		4	r2: 2.5-4 Å	range3: 3-4 Å	SINGLE PARTICLE	2016-10-15	2016-11-23	2016	2016
5M50	5.3		5.3	r3: 4-10 Å	range5: > 5 Å	SINGLE PARTICLE	2016-10-20	2017-10-04	2016	2017
5M54	8		8	r3: 4-10 Å	range5: > 5 Å	SINGLE PARTICLE	2016-10-20	2017-10-04	2016	2017
5M5C	4.8		4.8	r3: 4-10 Å	range4: 4-5 Å	SINGLE PARTICLE	2016-10-21	2017-10-04	2016	2017
5M5H	4.5		4.5	r3: 4-10 Å	range4: 4-5 Å	SINGLE PARTICLE	2016-10-21	2016-12-14	2016	2016
5M5I	9.3		9.3	r3: 4-10 Å	range5: > 5 Å	SINGLE PARTICLE	2016-10-21	2016-11-30	2016	2016
5M5L	9.3		9.3	r3: 4-10 Å	range5: > 5 Å	SINGLE PARTICLE	2016-10-21	2016-11-30	2016	2016
5M5M	9.3		9.3	r3: 4-10 Å	range5: > 5 Å	SINGLE PARTICLE	2016-10-21	2016-11-30	2016	2016
5M5N	9.3		9.3	r3: 4-10 Å	range5: > 5 Å	SINGLE PARTICLE	2016-10-22	2016-11-30	2016	2016
5M5O	9.3		9.3	r3: 4-10 Å	range5: > 5 Å	SINGLE PARTICLE	2016-10-22	2016-11-30	2016	2016
5M5W	3.8		3.8	r2: 2.5-4 Å	range3: 3-4 Å	SINGLE PARTICLE	2016-10-23	2016-12-07	2016	2016
5M5X	4		4	r2: 2.5-4 Å	range3: 3-4 Å	SINGLE PARTICLE	2016-10-23	2016-12-21	2016	2016
5M5Y	4		4	r2: 2.5-4 Å	range3: 3-4 Å	SINGLE PARTICLE	2016-10-23	2016-12-21	2016	2016
5M64	4.6		4.6	r3: 4-10 Å	range4: 4-5 Å	SINGLE PARTICLE	2016-10-24	2016-12-21	2016	2016
5M6S	4.8		4.8	r3: 4-10 Å	range4: 4-5 Å	SINGLE PARTICLE	2016-10-25	2017-01-11	2016	2017
5MBV	3.8		3.8	r2: 2.5-4 Å	range3: 3-4 Å	SINGLE PARTICLE	2016-11-08	2017-01-11	2016	2017
5MC6	3.8		3.8	r2: 2.5-4 Å	range3: 3-4 Å	SINGLE PARTICLE	2016-11-09	2017-01-18	2016	2017
5MCX	6.8		6.8	r3: 4-10 Å	range5: > 5 Å	SUBTOMOGRAM AVERAGING	2016-11-10	2016-12-28	2016	2016
5MCY	8.8		8.8	r3: 4-10 Å	range5: > 5 Å	SUBTOMOGRAM AVERAGING	2016-11-10	2016-12-28	2016	2016
5MCZ	8.2		8.2	r3: 4-10 Å	range5: > 5 Å	SUBTOMOGRAM AVERAGING	2016-11-10	2016-12-28	2016	2016
5MD0	8.4		8.4	r3: 4-10 Å	range5: > 5 Å	SUBTOMOGRAM AVERAGING	2016-11-10	2016-12-28	2016	2016
5MD1	8.2		8.2	r3: 4-10 Å	range5: > 5 Å	SUBTOMOGRAM AVERAGING	2016-11-10	2016-12-28	2016	2016
5MD2	8.6		8.6	r3: 4-10 Å	range5: > 5 Å	SUBTOMOGRAM AVERAGING	2016-11-10	2016-12-28	2016	2016
5MD3	8.5		8.5	r3: 4-10 Å	range5: > 5 Å	SUBTOMOGRAM AVERAGING	2016-11-10	2016-12-28	2016	2016
5MD4	8.4		8.4	r3: 4-10 Å	range5: > 5 Å	SUBTOMOGRAM AVERAGING	2016-11-10	2016-12-28	2016	2016
5MD5	8.2		8.2	r3: 4-10 Å	range5: > 5 Å	SUBTOMOGRAM AVERAGING	2016-11-10	2016-12-28	2016	2016
5MD6	8.1		8.1	r3: 4-10 Å	range5: > 5 Å	SUBTOMOGRAM AVERAGING	2016-11-10	2016-12-28	2016	2016
5MD7	8.4		8.4	r3: 4-10 Å	range5: > 5 Å	SUBTOMOGRAM AVERAGING	2016-11-10	2016-12-28	2016	2016
5MD8	8.6		8.6	r3: 4-10 Å	range5: > 5 Å	SUBTOMOGRAM AVERAGING	2016-11-10	2016-12-28	2016	2016
5MD9	8		8	r3: 4-10 Å	range5: > 5 Å	SUBTOMOGRAM AVERAGING	2016-11-10	2016-12-28	2016	2016
5MDA	8.4		8.4	r3: 4-10 Å	range5: > 5 Å	SUBTOMOGRAM AVERAGING	2016-11-10	2016-12-28	2016	2016
5MDB	8.4		8.4	r3: 4-10 Å	range5: > 5 Å	SUBTOMOGRAM AVERAGING	2016-11-10	2016-12-28	2016	2016
5MDC	8.4		8.4	r3: 4-10 Å	range5: > 5 Å	SUBTOMOGRAM AVERAGING	2016-11-10	2016-12-28	2016	2016
5MDD	8.5		8.5	r3: 4-10 Å	range5: > 5 Å	SUBTOMOGRAM AVERAGING	2016-11-10	2016-12-28	2016	2016
5MDE	8.4		8.4	r3: 4-10 Å	range5: > 5 Å	SUBTOMOGRAM AVERAGING	2016-11-10	2016-12-28	2016	2016
5MDF	8.5		8.5	r3: 4-10 Å	range5: > 5 Å	SUBTOMOGRAM AVERAGING	2016-11-10	2017-01-18	2016	2017
5MDG	8.7		8.7	r3: 4-10 Å	range5: > 5 Å	SUBTOMOGRAM AVERAGING	2016-11-10	2016-12-28	2016	2016
5MDV	2.97		2.97	r2: 2.5-4 Å	range2: <=3 Å	SINGLE PARTICLE	2016-11-13	2016-12-14	2016	2016
5MDW	3.06		3.06	r2: 2.5-4 Å	range3: 3-4 Å	SINGLE PARTICLE	2016-11-13	2016-12-14	2016	2016
5MDX	5.3		5.3	r3: 4-10 Å	range5: > 5 Å	SINGLE PARTICLE	2016-11-13	2017-06-21	2016	2017
5MDY	3.35		3.35	r2: 2.5-4 Å	range3: 3-4 Å	SINGLE PARTICLE	2016-11-13	2016-12-21	2016	2016
5MDZ	3.1		3.1	r2: 2.5-4 Å	range3: 3-4 Å	SINGLE PARTICLE	2016-11-13	2016-12-14	2016	2016
5ME0	13.5		13.5	r4: >10 Å	range5: > 5 Å	SINGLE PARTICLE	2016-11-14	2017-01-11	2016	2017
5ME1	13.5		13.5	r4: >10 Å	range5: > 5 Å	SINGLE PARTICLE	2016-11-14	2017-01-11	2016	2017
5MG3	14		14	r4: >10 Å	range5: > 5 Å	SINGLE PARTICLE	2016-11-20	2016-12-28	2016	2016
5MGP	3.1		3.1	r2: 2.5-4 Å	range3: 3-4 Å	SINGLE PARTICLE	2016-11-21	2016-12-14	2016	2016
5MJS	4.6		4.6	r3: 4-10 Å	range4: 4-5 Å	SINGLE PARTICLE	2016-12-01	2017-12-20	2016	2017
5MKE	4.3		4.3	r3: 4-10 Å	range4: 4-5 Å	SINGLE PARTICLE	2016-12-04	2017-01-18	2016	2017
5MKF	4.2		4.2	r3: 4-10 Å	range4: 4-5 Å	SINGLE PARTICLE	2016-12-04	2017-01-18	2016	2017
5MLC	3.6		3.6	r2: 2.5-4 Å	range3: 3-4 Å	SINGLE PARTICLE	2016-12-06	2016-12-28	2016	2016
5MLV	4.5		4.5	r3: 4-10 Å	range4: 4-5 Å	SINGLE PARTICLE	2016-12-07	2018-08-08	2016	2018
5MM2	2.7		2.7	r2: 2.5-4 Å	range2: <=3 Å	SINGLE PARTICLE	2016-12-08	2017-12-20	2016	2017
5MM4	4.5		4.5	r3: 4-10 Å	range4: 4-5 Å	SINGLE PARTICLE	2016-12-08	2018-06-27	2016	2018
5MM7	5.1		5.1	r3: 4-10 Å	range5: > 5 Å	SINGLE PARTICLE	2016-12-08	2018-08-08	2016	2018
5MMI	3.2		3.2	r2: 2.5-4 Å	range3: 3-4 Å	SINGLE PARTICLE	2016-12-10	2017-01-11	2016	2017
5MMJ	3.6		3.6	r2: 2.5-4 Å	range3: 3-4 Å	SINGLE PARTICLE	2016-12-10	2017-01-11	2016	2017
5MMM	3.4		3.4	r2: 2.5-4 Å	range3: 3-4 Å	SINGLE PARTICLE	2016-12-11	2017-01-11	2016	2017
5MP9	4.1		4.1	r3: 4-10 Å	range4: 4-5 Å	SINGLE PARTICLE	2016-12-16	2017-03-08	2016	2017
5MPA	4.5		4.5	r3: 4-10 Å	range4: 4-5 Å	SINGLE PARTICLE	2016-12-16	2017-03-08	2016	2017
5MPB	7.8		7.8	r3: 4-10 Å	range5: > 5 Å	SINGLE PARTICLE	2016-12-16	2017-03-08	2016	2017
5MPC	7.7		7.7	r3: 4-10 Å	range5: > 5 Å	SINGLE PARTICLE	2016-12-16	2017-03-08	2016	2017
5MPD	4.1		4.1	r3: 4-10 Å	range4: 4-5 Å	SINGLE PARTICLE	2016-12-16	2017-03-08	2016	2017
5MPE	4.5		4.5	r3: 4-10 Å	range4: 4-5 Å	SINGLE PARTICLE	2016-12-16	2017-03-08	2016	2017
5MPP	3.9		3.9	r2: 2.5-4 Å	range3: 3-4 Å	SINGLE PARTICLE	2016-12-17	2017-03-22	2016	2017
5MPS	3.85		3.85	r2: 2.5-4 Å	range3: 3-4 Å	SINGLE PARTICLE	2016-12-18	2017-01-18	2016	2017
5MQ0	4.17		4.17	r3: 4-10 Å	range4: 4-5 Å	SINGLE PARTICLE	2016-12-19	2017-01-18	2016	2017
5MQ3	5.4		5.4	r3: 4-10 Å	range5: > 5 Å	SINGLE PARTICLE	2016-12-20	2017-03-22	2016	2017
5MQ7	5.2		5.2	r3: 4-10 Å	range5: > 5 Å	SINGLE PARTICLE	2016-12-20	2017-03-22	2016	2017
5MQF	5.9		5.9	r3: 4-10 Å	range5: > 5 Å	SINGLE PARTICLE	2016-12-20	2017-03-22	2016	2017
5MRC	3.25		3.25	r2: 2.5-4 Å	range3: 3-4 Å	SINGLE PARTICLE	2016-12-22	2017-02-15	2016	2017
5MRE	3.75		3.75	r2: 2.5-4 Å	range3: 3-4 Å	SINGLE PARTICLE	2016-12-22	2017-02-15	2016	2017
5MRF	4.97		4.97	r3: 4-10 Å	range4: 4-5 Å	SINGLE PARTICLE	2016-12-22	2017-02-15	2016	2017
5MS0	9.8		9.8	r3: 4-10 Å	range5: > 5 Å	SINGLE PARTICLE	2016-12-29	2017-05-03	2016	2017
5MS1	4.25		4.25	r3: 4-10 Å	range4: 4-5 Å	SINGLE PARTICLE	2016-12-29	2017-07-19	2016	2017
5MSH	4.25		4.25	r3: 4-10 Å	range4: 4-5 Å	SINGLE PARTICLE	2017-01-04	2017-07-19	2017	2017
5MUP	3.8		3.8	r2: 2.5-4 Å	range3: 3-4 Å	SINGLE PARTICLE	2017-01-13	2017-04-05	2017	2017
5MUU	4		4	r2: 2.5-4 Å	range3: 3-4 Å	SINGLE PARTICLE	2017-01-14	2017-03-22	2017	2017
5MUV	9.1		9.1	r3: 4-10 Å	range5: > 5 Å	SINGLE PARTICLE	2017-01-14	2017-03-22	2017	2017
5MUW	9.1		9.1	r3: 4-10 Å	range5: > 5 Å	SINGLE PARTICLE	2017-01-14	2017-03-22	2017	2017
5MV5	3.1		3.1	r2: 2.5-4 Å	range3: 3-4 Å	SINGLE PARTICLE	2017-01-15	2017-04-05	2017	2017
5MV6	3.5		3.5	r2: 2.5-4 Å	range3: 3-4 Å	SINGLE PARTICLE	2017-01-15	2017-04-05	2017	2017
5MVA	27.7		27.7	r4: >10 Å	range5: > 5 Å	SINGLE PARTICLE	2017-01-16	2017-11-29	2017	2017
5MVY	28.4		28.4	r4: >10 Å	range5: > 5 Å	SINGLE PARTICLE	2017-01-17	2018-02-14	2017	2018
5MW1	3.8		3.8	r2: 2.5-4 Å	range3: 3-4 Å	HELICAL	2017-01-17	2017-02-08	2017	2017
5MXN	3.7		3.7	r2: 2.5-4 Å	range3: 3-4 Å	HELICAL	2017-01-23	2017-08-02	2017	2017
5MY1	7.6		7.6	r3: 4-10 Å	range5: > 5 Å	SINGLE PARTICLE	2017-01-25	2017-04-26	2017	2017
5MYJ	5.6		5.6	r3: 4-10 Å	range5: > 5 Å	SINGLE PARTICLE	2017-01-26	2017-10-11	2017	2017
5MYU	4		4	r2: 2.5-4 Å	range3: 3-4 Å	HELICAL	2017-01-27	2017-08-02	2017	2017
5MZ6	3.8		3.8	r2: 2.5-4 Å	range3: 3-4 Å	SINGLE PARTICLE	2017-01-31	2017-03-08	2017	2017
5N5N	4.2		4.2	r3: 4-10 Å	range4: 4-5 Å	SINGLE PARTICLE	2017-02-14	2017-11-01	2017	2017
5N5Y	7.7		7.7	r3: 4-10 Å	range5: > 5 Å	SINGLE PARTICLE	2017-02-14	2017-04-05	2017	2017
5N5Z	7.7		7.7	r3: 4-10 Å	range5: > 5 Å	SINGLE PARTICLE	2017-02-14	2017-04-05	2017	2017
5N60	7.7		7.7	r3: 4-10 Å	range5: > 5 Å	SINGLE PARTICLE	2017-02-14	2017-04-05	2017	2017
5N61	3.4		3.4	r2: 2.5-4 Å	range3: 3-4 Å	SINGLE PARTICLE	2017-02-14	2017-04-05	2017	2017
5N6W	4.2		4.2	r3: 4-10 Å	range4: 4-5 Å	SINGLE PARTICLE	2017-02-16	2017-04-12	2017	2017
5N8N	3.28		3.28	r2: 2.5-4 Å	range3: 3-4 Å	HELICAL	2017-02-23	2018-01-10	2017	2018
5N8O	3.9		3.9	r2: 2.5-4 Å	range3: 3-4 Å	SINGLE PARTICLE	2017-02-23	2017-05-03	2017	2017
5N8Y	4.7		4.7	r3: 4-10 Å	range4: 4-5 Å	SINGLE PARTICLE	2017-02-24	2017-03-29	2017	2017
5N97	7.4		7.4	r3: 4-10 Å	range5: > 5 Å	SUBTOMOGRAM AVERAGING	2017-02-24	2017-04-19	2017	2017
5N9Y	4.2		4.2	r3: 4-10 Å	range4: 4-5 Å	SINGLE PARTICLE	2017-02-27	2017-11-15	2017	2017
5NBZ	9		9	r3: 4-10 Å	range5: > 5 Å	SINGLE PARTICLE	2017-03-02	2017-04-05	2017	2017
5NCO	4.8		4.8	r3: 4-10 Å	range4: 4-5 Å	SINGLE PARTICLE	2017-03-06	2017-05-24	2017	2017
5ND1	3.7		3.7	r2: 2.5-4 Å	range3: 3-4 Å	SINGLE PARTICLE	2017-03-07	2017-11-29	2017	2017
5ND2	5.8		5.8	r3: 4-10 Å	range5: > 5 Å	SINGLE PARTICLE	2017-03-07	2017-10-04	2017	2017
5ND3	6.1		6.1	r3: 4-10 Å	range5: > 5 Å	SINGLE PARTICLE	2017-03-07	2017-10-04	2017	2017
5ND4	4.4		4.4	r3: 4-10 Å	range4: 4-5 Å	SINGLE PARTICLE	2017-03-07	2017-10-04	2017	2017
5ND7	7.9		7.9	r3: 4-10 Å	range5: > 5 Å	SINGLE PARTICLE	2017-03-07	2017-10-04	2017	2017
5ND8	3.7		3.7	r2: 2.5-4 Å	range3: 3-4 Å	SINGLE PARTICLE	2017-03-07	2017-06-28	2017	2017
5ND9	3.7		3.7	r2: 2.5-4 Å	range3: 3-4 Å	SINGLE PARTICLE	2017-03-07	2017-06-28	2017	2017
5NED	3.1		3.1	r2: 2.5-4 Å	range3: 3-4 Å	SINGLE PARTICLE	2017-03-10	2017-06-21	2017	2017
5NEJ	3.1		3.1	r2: 2.5-4 Å	range3: 3-4 Å	SINGLE PARTICLE	2017-03-10	2017-06-21	2017	2017
5NEM	10.8		10.8	r4: >10 Å	range5: > 5 Å	SINGLE PARTICLE	2017-03-10	2017-06-21	2017	2017
5NER	11.5		11.5	r4: >10 Å	range5: > 5 Å	SINGLE PARTICLE	2017-03-11	2017-06-21	2017	2017
5NET	8.6		8.6	r3: 4-10 Å	range5: > 5 Å	SINGLE PARTICLE	2017-03-11	2017-06-21	2017	2017
5NEU	12.3		12.3	r4: >10 Å	range5: > 5 Å	SINGLE PARTICLE	2017-03-11	2017-06-21	2017	2017
5NG5	6.5		6.5	r3: 4-10 Å	range5: > 5 Å	SINGLE PARTICLE	2017-03-16	2017-04-19	2017	2017
5NGM	2.9		2.9	r2: 2.5-4 Å	range2: <=3 Å	SINGLE PARTICLE	2017-03-18	2017-10-04	2017	2017
5NI1	3.2		3.2	r2: 2.5-4 Å	range3: 3-4 Å	SINGLE PARTICLE	2017-03-22	2017-04-12	2017	2017
5NIK	3.3		3.3	r2: 2.5-4 Å	range3: 3-4 Å	SINGLE PARTICLE	2017-03-24	2017-05-24	2017	2017
5NIL	5.3		5.3	r3: 4-10 Å	range5: > 5 Å	SINGLE PARTICLE	2017-03-24	2017-05-24	2017	2017
5NJ3	3.78		3.78	r2: 2.5-4 Å	range3: 3-4 Å	SINGLE PARTICLE	2017-03-28	2017-06-07	2017	2017
5NJG	3.78		3.78	r2: 2.5-4 Å	range3: 3-4 Å	SINGLE PARTICLE	2017-03-28	2017-06-07	2017	2017
5NJT	3.8		3.8	r2: 2.5-4 Å	range3: 3-4 Å	SINGLE PARTICLE	2017-03-29	2017-06-14	2017	2017
5NL2	6.6		6.6	r3: 4-10 Å	range5: > 5 Å	SINGLE PARTICLE	2017-04-03	2017-06-07	2017	2017
5NMS	10		10	r3: 4-10 Å	range5: > 5 Å	SINGLE PARTICLE	2017-04-07	2017-05-03	2017	2017
5NO2	5.16		5.16	r3: 4-10 Å	range5: > 5 Å	SINGLE PARTICLE	2017-04-10	2017-05-24	2017	2017
5NO3	5.16		5.16	r3: 4-10 Å	range5: > 5 Å	SINGLE PARTICLE	2017-04-10	2017-05-31	2017	2017
5NO4	5.16		5.16	r3: 4-10 Å	range5: > 5 Å	SINGLE PARTICLE	2017-04-10	2017-05-31	2017	2017
5NOG	11		11	r4: >10 Å	range5: > 5 Å	HELICAL	2017-04-12	2017-07-19	2017	2017
5NOJ	11		11	r4: >10 Å	range5: > 5 Å	HELICAL	2017-04-12	2017-08-02	2017	2017
5NOL	8		8	r3: 4-10 Å	range5: > 5 Å	HELICAL	2017-04-12	2017-07-19	2017	2017
5NP0	5.7		5.7	r3: 4-10 Å	range5: > 5 Å	SINGLE PARTICLE	2017-04-13	2017-05-17	2017	2017
5NP1	5.7		5.7	r3: 4-10 Å	range5: > 5 Å	SINGLE PARTICLE	2017-04-13	2017-05-17	2017	2017
5NP6	3.6		3.6	r2: 2.5-4 Å	range3: 3-4 Å	SINGLE PARTICLE	2017-04-13	2017-06-14	2017	2017
5NP7	4.2		4.2	r3: 4-10 Å	range4: 4-5 Å	HELICAL	2017-04-13	2017-05-03	2017	2017
5NRL	7.2		7.2	r3: 4-10 Å	range5: > 5 Å	SINGLE PARTICLE	2017-04-24	2017-05-31	2017	2017
5NSR	3.8		3.8	r2: 2.5-4 Å	range3: 3-4 Å	SINGLE PARTICLE	2017-04-26	2017-06-28	2017	2017
5NSS	5.8		5.8	r3: 4-10 Å	range5: > 5 Å	SINGLE PARTICLE	2017-04-26	2017-06-28	2017	2017
5NUG	3.8		3.8	r2: 2.5-4 Å	range3: 3-4 Å	SINGLE PARTICLE	2017-04-30	2017-06-28	2017	2017
5NV3	3.39		3.39	r2: 2.5-4 Å	range3: 3-4 Å	SINGLE PARTICLE	2017-05-03	2017-07-26	2017	2017
5NVS	8.4		8.4	r3: 4-10 Å	range5: > 5 Å	SINGLE PARTICLE	2017-05-04	2017-06-28	2017	2017
5NVU	15		15	r4: >10 Å	range5: > 5 Å	SINGLE PARTICLE	2017-05-04	2017-08-09	2017	2017
5NW4	8.7		8.7	r3: 4-10 Å	range5: > 5 Å	SINGLE PARTICLE	2017-05-05	2017-08-02	2017	2017
5NWY	2.9		2.9	r2: 2.5-4 Å	range2: <=3 Å	SINGLE PARTICLE	2017-05-08	2017-07-19	2017	2017
5NZR	9.2		9.2	r3: 4-10 Å	range5: > 5 Å	SUBTOMOGRAM AVERAGING	2017-05-15	2017-06-28	2017	2017
5NZS	10.1		10.1	r4: >10 Å	range5: > 5 Å	SUBTOMOGRAM AVERAGING	2017-05-15	2017-06-28	2017	2017
5NZT	17		17	r4: >10 Å	range5: > 5 Å	SUBTOMOGRAM AVERAGING	2017-05-15	2017-06-28	2017	2017
5NZU	15		15	r4: >10 Å	range5: > 5 Å	SUBTOMOGRAM AVERAGING	2017-05-15	2017-06-28	2017	2017
5NZV	17.3		17.3	r4: >10 Å	range5: > 5 Å	SUBTOMOGRAM AVERAGING	2017-05-15	2017-06-28	2017	2017
5O09	3.6		3.6	r2: 2.5-4 Å	range3: 3-4 Å	HELICAL	2017-05-16	2017-07-19	2017	2017
5O2R	3.4		3.4	r2: 2.5-4 Å	range3: 3-4 Å	SINGLE PARTICLE	2017-05-22	2017-07-26	2017	2017
5O31	4.13		4.13	r3: 4-10 Å	range4: 4-5 Å	SINGLE PARTICLE	2017-05-23	2018-01-17	2017	2018
5O3L	3.4		3.4	r2: 2.5-4 Å	range3: 3-4 Å	HELICAL	2017-05-24	2017-07-26	2017	2017
5O3O	3.5		3.5	r2: 2.5-4 Å	range3: 3-4 Å	HELICAL	2017-05-24	2017-07-26	2017	2017
5O3T	3.4		3.4	r2: 2.5-4 Å	range3: 3-4 Å	HELICAL	2017-05-24	2017-07-26	2017	2017
5O4U	4.2		4.2	r3: 4-10 Å	range4: 4-5 Å	HELICAL	2017-05-31	2017-07-05	2017	2017
5O4W		2.11	2.11	r1: <=2.5 Å	range2: <=3 Å	CRYSTALLOGRAPHY	2017-05-31	2017-08-23	2017	2017
5O4X		2.11	2.11	r1: <=2.5 Å	range2: <=3 Å	CRYSTALLOGRAPHY	2017-05-31	2017-08-23	2017	2017
5O5B	3.6		3.6	r2: 2.5-4 Å	range3: 3-4 Å	SINGLE PARTICLE	2017-06-01	2017-07-12	2017	2017
5O5J	3.45		3.45	r2: 2.5-4 Å	range3: 3-4 Å	SINGLE PARTICLE	2017-06-02	2017-07-12	2017	2017
5O5P	4.1		4.1	r3: 4-10 Å	range4: 4-5 Å	SINGLE PARTICLE	2017-06-02	2017-07-12	2017	2017
5O60	3.18		3.18	r2: 2.5-4 Å	range3: 3-4 Å	SINGLE PARTICLE	2017-06-02	2017-07-12	2017	2017
5O61	3.31		3.31	r2: 2.5-4 Å	range3: 3-4 Å	SINGLE PARTICLE	2017-06-03	2017-07-12	2017	2017
5O66	5.9		5.9	r3: 4-10 Å	range5: > 5 Å	SINGLE PARTICLE	2017-06-05	2017-06-14	2017	2017
5O6A	3.9		3.9	r2: 2.5-4 Å	range3: 3-4 Å	SINGLE PARTICLE	2017-06-06	2018-02-07	2017	2018
5O6V	3.9		3.9	r2: 2.5-4 Å	range3: 3-4 Å	SINGLE PARTICLE	2017-06-07	2018-02-07	2017	2018
5O8O	6.8		6.8	r3: 4-10 Å	range5: > 5 Å	SINGLE PARTICLE	2017-06-13	2017-08-16	2017	2017
5O9G	4.8		4.8	r3: 4-10 Å	range4: 4-5 Å	SINGLE PARTICLE	2017-06-19	2017-10-11	2017	2017
5O9Z	4.5		4.5	r3: 4-10 Å	range4: 4-5 Å	SINGLE PARTICLE	2017-06-20	2017-08-16	2017	2017
5OA1	4.4		4.4	r3: 4-10 Å	range4: 4-5 Å	SINGLE PARTICLE	2017-06-20	2017-07-26	2017	2017
5OA3	4.2		4.2	r3: 4-10 Å	range4: 4-5 Å	SINGLE PARTICLE	2017-06-20	2017-08-09	2017	2017
5OAC	4		4	r2: 2.5-4 Å	range3: 3-4 Å	SINGLE PARTICLE	2017-06-21	2017-07-26	2017	2017
5OAF	4.06		4.06	r3: 4-10 Å	range4: 4-5 Å	SINGLE PARTICLE	2017-06-21	2017-12-13	2017	2017
5OAM	5.5		5.5	r3: 4-10 Å	range5: > 5 Å	HELICAL	2017-06-23	2017-10-25	2017	2017
5OCU	5.2		5.2	r3: 4-10 Å	range5: > 5 Å	HELICAL	2017-07-03	2017-10-25	2017	2017
5OCV	2.2	2.2	2.2	r1: <=2.5 Å	range2: <=3 Å	CRYSTALLOGRAPHY	2017-07-03	2018-03-28	2017	2018
5ODV	4		4	r2: 2.5-4 Å	range3: 3-4 Å	HELICAL	2017-07-06	2017-09-27	2017	2017
5OEJ	5.7		5.7	r3: 4-10 Å	range5: > 5 Å	SINGLE PARTICLE	2017-07-07	2017-08-02	2017	2017
5OF4	4.4		4.4	r3: 4-10 Å	range4: 4-5 Å	SINGLE PARTICLE	2017-07-10	2017-09-13	2017	2017
5OFO	4.6		4.6	r3: 4-10 Å	range4: 4-5 Å	SINGLE PARTICLE	2017-07-11	2017-08-16	2017	2017
5OG1	4.5		4.5	r3: 4-10 Å	range4: 4-5 Å	SINGLE PARTICLE	2017-07-11	2017-08-16	2017	2017
5OGC	4.8		4.8	r3: 4-10 Å	range4: 4-5 Å	HELICAL	2017-07-12	2017-10-25	2017	2017
5OGW	3.8		3.8	r2: 2.5-4 Å	range3: 3-4 Å	SINGLE PARTICLE	2017-07-13	2017-09-27	2017	2017
5OH0	4.2		4.2	r3: 4-10 Å	range4: 4-5 Å	HELICAL	2017-07-13	2017-11-22	2017	2017
5OIK	3.7		3.7	r2: 2.5-4 Å	range3: 3-4 Å	SINGLE PARTICLE	2017-07-18	2017-09-13	2017	2017
5OJQ	3.7		3.7	r2: 2.5-4 Å	range3: 3-4 Å	HELICAL	2017-07-22	2017-08-09	2017	2017
5OJS	3.7		3.7	r2: 2.5-4 Å	range3: 3-4 Å	SINGLE PARTICLE	2017-07-24	2017-08-09	2017	2017
5ONV	4.1		4.1	r3: 4-10 Å	range4: 4-5 Å	SINGLE PARTICLE	2017-08-04	2018-06-13	2017	2018
5OOC	3.6		3.6	r2: 2.5-4 Å	range3: 3-4 Å	SINGLE PARTICLE	2017-08-07	2018-06-13	2017	2018
5OOD	3.7		3.7	r2: 2.5-4 Å	range3: 3-4 Å	SINGLE PARTICLE	2017-08-07	2018-06-13	2017	2018
5OOE	3.6		3.6	r2: 2.5-4 Å	range3: 3-4 Å	SINGLE PARTICLE	2017-08-07	2018-06-13	2017	2018
5OOF	3.4		3.4	r2: 2.5-4 Å	range3: 3-4 Å	SINGLE PARTICLE	2017-08-07	2018-06-13	2017	2018
5OOL	3.06		3.06	r2: 2.5-4 Å	range3: 3-4 Å	SINGLE PARTICLE	2017-08-08	2017-09-13	2017	2017
5OOM	3.03		3.03	r2: 2.5-4 Å	range3: 3-4 Å	SINGLE PARTICLE	2017-08-08	2017-09-13	2017	2017
5OPT	4		4	r2: 2.5-4 Å	range3: 3-4 Å	SINGLE PARTICLE	2017-08-10	2017-11-15	2017	2017
5OQJ	4.7		4.7	r3: 4-10 Å	range4: 4-5 Å	SINGLE PARTICLE	2017-08-11	2018-04-25	2017	2018
5OQL	3.2		3.2	r2: 2.5-4 Å	range3: 3-4 Å	SINGLE PARTICLE	2017-08-12	2017-10-11	2017	2017
5OQM	5.8		5.8	r3: 4-10 Å	range5: > 5 Å	SINGLE PARTICLE	2017-08-13	2018-05-09	2017	2018
5OQV	4		4	r2: 2.5-4 Å	range3: 3-4 Å	HELICAL	2017-08-14	2017-09-13	2017	2017
5OSG	2.9		2.9	r2: 2.5-4 Å	range2: <=3 Å	SINGLE PARTICLE	2017-08-17	2017-11-15	2017	2017
5OT7	3.8		3.8	r2: 2.5-4 Å	range3: 3-4 Å	SINGLE PARTICLE	2017-08-21	2018-02-14	2017	2018
5OW6	4.2		4.2	r3: 4-10 Å	range4: 4-5 Å	SINGLE PARTICLE	2017-08-30	2017-09-13	2017	2017
5OWX	5.2		5.2	r3: 4-10 Å	range5: > 5 Å	SINGLE PARTICLE	2017-09-04	2017-09-20	2017	2017
5OXE	3.7		3.7	r2: 2.5-4 Å	range3: 3-4 Å	SINGLE PARTICLE	2017-09-06	2017-11-22	2017	2017
5OYB	3.75		3.75	r2: 2.5-4 Å	range3: 3-4 Å	SINGLE PARTICLE	2017-09-08	2017-12-20	2017	2017
5OYG	4.06		4.06	r3: 4-10 Å	range4: 4-5 Å	SINGLE PARTICLE	2017-09-08	2017-12-20	2017	2017
5OYI	8.2		8.2	r3: 4-10 Å	range5: > 5 Å	SINGLE PARTICLE	2017-09-09	2017-09-20	2017	2017
5OYP	3.22		3.22	r2: 2.5-4 Å	range3: 3-4 Å	SINGLE PARTICLE	2017-09-11	2018-07-18	2017	2018
5SV9	5.9		5.9	r3: 4-10 Å	range5: > 5 Å	HELICAL	2016-08-05	2016-08-17	2016	2016
5SVA	15.3		15.3	r4: >10 Å	range5: > 5 Å	SINGLE PARTICLE	2016-08-05	2016-09-28	2016	2016
5SY1	3.9		3.9	r2: 2.5-4 Å	range3: 3-4 Å	SINGLE PARTICLE	2016-08-10	2016-08-24	2016	2016
5SYC	3.5		3.5	r2: 2.5-4 Å	range3: 3-4 Å	HELICAL	2016-08-10	2017-02-01	2016	2017
5SYE	3.5		3.5	r2: 2.5-4 Å	range3: 3-4 Å	HELICAL	2016-08-10	2017-02-01	2016	2017
5SYF	3.5		3.5	r2: 2.5-4 Å	range3: 3-4 Å	HELICAL	2016-08-11	2017-02-01	2016	2017
5SYG	3.5		3.5	r2: 2.5-4 Å	range3: 3-4 Å	HELICAL	2016-08-11	2017-02-01	2016	2017
5SZS	3.4		3.4	r2: 2.5-4 Å	range3: 3-4 Å	SINGLE PARTICLE	2016-08-15	2016-09-14	2016	2016
5T0C	3.8		3.8	r2: 2.5-4 Å	range3: 3-4 Å	SINGLE PARTICLE	2016-08-15	2016-10-19	2016	2016
5T0G	4.4		4.4	r3: 4-10 Å	range4: 4-5 Å	SINGLE PARTICLE	2016-08-16	2016-10-19	2016	2016
5T0H	6.8		6.8	r3: 4-10 Å	range5: > 5 Å	SINGLE PARTICLE	2016-08-16	2016-10-19	2016	2016
5T0I	8		8	r3: 4-10 Å	range5: > 5 Å	SINGLE PARTICLE	2016-08-16	2016-10-19	2016	2016
5T0J	8		8	r3: 4-10 Å	range5: > 5 Å	SINGLE PARTICLE	2016-08-16	2016-10-19	2016	2016
5T0V	17.5		17.5	r4: >10 Å	range5: > 5 Å	SINGLE PARTICLE	2016-08-16	2016-08-31	2016	2016
5T15	3.6		3.6	r2: 2.5-4 Å	range3: 3-4 Å	SINGLE PARTICLE	2016-08-17	2016-10-12	2016	2016
5T2A	2.9		2.9	r2: 2.5-4 Å	range2: <=3 Å	SINGLE PARTICLE	2016-08-23	2017-01-25	2016	2017
5T2C	3.6		3.6	r2: 2.5-4 Å	range3: 3-4 Å	SINGLE PARTICLE	2016-08-23	2017-01-25	2016	2017
5T4D	3		3	r2: 2.5-4 Å	range2: <=3 Å	SINGLE PARTICLE	2016-08-29	2016-11-02	2016	2016
5T4O	6.9		6.9	r3: 4-10 Å	range5: > 5 Å	SINGLE PARTICLE	2016-08-29	2016-12-28	2016	2016
5T4P	7.77		7.77	r3: 4-10 Å	range5: > 5 Å	SINGLE PARTICLE	2016-08-29	2016-12-28	2016	2016
5T4Q	8.53		8.53	r3: 4-10 Å	range5: > 5 Å	SINGLE PARTICLE	2016-08-29	2017-01-04	2016	2017
5T5H	2.54		2.54	r2: 2.5-4 Å	range2: <=3 Å	SINGLE PARTICLE	2016-08-31	2016-10-12	2016	2016
5T62	3.3		3.3	r2: 2.5-4 Å	range3: 3-4 Å	SINGLE PARTICLE	2016-09-01	2017-02-08	2016	2017
5T6R	4.2		4.2	r3: 4-10 Å	range4: 4-5 Å	SINGLE PARTICLE	2016-09-01	2017-02-08	2016	2017
5T7V	3.6		3.6	r2: 2.5-4 Å	range3: 3-4 Å	SINGLE PARTICLE	2016-09-06	2017-05-31	2016	2017
5T9M	4		4	r2: 2.5-4 Å	range3: 3-4 Å	SINGLE PARTICLE	2016-09-09	2016-10-12	2016	2016
5T9N	3.8		3.8	r2: 2.5-4 Å	range3: 3-4 Å	SINGLE PARTICLE	2016-09-09	2016-10-12	2016	2016
5T9R	5.8		5.8	r3: 4-10 Å	range5: > 5 Å	SINGLE PARTICLE	2016-09-09	2016-10-12	2016	2016
5T9S	4.2		4.2	r3: 4-10 Å	range4: 4-5 Å	SINGLE PARTICLE	2016-09-09	2016-10-12	2016	2016
5T9V	4.4		4.4	r3: 4-10 Å	range4: 4-5 Å	SINGLE PARTICLE	2016-09-09	2016-10-12	2016	2016
5TA3	4.4		4.4	r3: 4-10 Å	range4: 4-5 Å	SINGLE PARTICLE	2016-09-09	2016-10-12	2016	2016
5TAL	4.3		4.3	r3: 4-10 Å	range4: 4-5 Å	SINGLE PARTICLE	2016-09-10	2016-10-12	2016	2016
5TAM	4.3		4.3	r3: 4-10 Å	range4: 4-5 Å	SINGLE PARTICLE	2016-09-10	2016-10-12	2016	2016
5TAN	4.3		4.3	r3: 4-10 Å	range4: 4-5 Å	SINGLE PARTICLE	2016-09-10	2016-10-12	2016	2016
5TAP	4.4		4.4	r3: 4-10 Å	range4: 4-5 Å	SINGLE PARTICLE	2016-09-10	2016-10-12	2016	2016
5TAQ	4.1		4.1	r3: 4-10 Å	range4: 4-5 Å	SINGLE PARTICLE	2016-09-10	2016-10-12	2016	2016
5TAS	6.2		6.2	r3: 4-10 Å	range5: > 5 Å	SINGLE PARTICLE	2016-09-10	2016-10-12	2016	2016
5TAT	4.8		4.8	r3: 4-10 Å	range4: 4-5 Å	SINGLE PARTICLE	2016-09-10	2016-10-12	2016	2016
5TAU	6.2		6.2	r3: 4-10 Å	range5: > 5 Å	SINGLE PARTICLE	2016-09-10	2016-10-12	2016	2016
5TAV	4.8		4.8	r3: 4-10 Å	range4: 4-5 Å	SINGLE PARTICLE	2016-09-10	2016-10-12	2016	2016
5TAW	4.4		4.4	r3: 4-10 Å	range4: 4-5 Å	SINGLE PARTICLE	2016-09-10	2016-10-12	2016	2016
5TAX	6.6		6.6	r3: 4-10 Å	range5: > 5 Å	SINGLE PARTICLE	2016-09-10	2016-10-12	2016	2016
5TAY	4.6		4.6	r3: 4-10 Å	range4: 4-5 Å	SINGLE PARTICLE	2016-09-10	2016-10-12	2016	2016
5TAZ	4.3		4.3	r3: 4-10 Å	range4: 4-5 Å	SINGLE PARTICLE	2016-09-10	2016-10-12	2016	2016
5TB0	4.4		4.4	r3: 4-10 Å	range4: 4-5 Å	SINGLE PARTICLE	2016-09-10	2016-10-12	2016	2016
5TB1	4.6		4.6	r3: 4-10 Å	range4: 4-5 Å	SINGLE PARTICLE	2016-09-10	2016-10-12	2016	2016
5TB2	4.6		4.6	r3: 4-10 Å	range4: 4-5 Å	SINGLE PARTICLE	2016-09-11	2016-10-12	2016	2016
5TB3	4.7		4.7	r3: 4-10 Å	range4: 4-5 Å	SINGLE PARTICLE	2016-09-11	2016-10-12	2016	2016
5TB4	4.5		4.5	r3: 4-10 Å	range4: 4-5 Å	SINGLE PARTICLE	2016-09-11	2016-10-12	2016	2016
5TBY	20		20	r4: >10 Å	range5: > 5 Å	SINGLE PARTICLE	2016-09-13	2017-06-07	2016	2017
5TC1	3.6		3.6	r2: 2.5-4 Å	range3: 3-4 Å	SINGLE PARTICLE	2016-09-13	2016-12-07	2016	2016
5TCP	4.3		4.3	r3: 4-10 Å	range4: 4-5 Å	SINGLE PARTICLE	2016-09-15	2016-12-21	2016	2016
5TCQ	3.6		3.6	r2: 2.5-4 Å	range3: 3-4 Å	SINGLE PARTICLE	2016-09-15	2016-12-21	2016	2016
5TCR	6.3		6.3	r3: 4-10 Å	range5: > 5 Å	SINGLE PARTICLE	2016-09-15	2016-12-21	2016	2016
5TCU	3.9		3.9	r2: 2.5-4 Å	range3: 3-4 Å	SINGLE PARTICLE	2016-09-15	2017-05-24	2016	2017
5TFY	3.4		3.4	r2: 2.5-4 Å	range3: 3-4 Å	HELICAL	2016-09-27	2016-12-07	2016	2016
5THR	8.9		8.9	r3: 4-10 Å	range5: > 5 Å	SINGLE PARTICLE	2016-09-30	2016-11-16	2016	2016
5TJ5	3.9		3.9	r2: 2.5-4 Å	range3: 3-4 Å	SINGLE PARTICLE	2016-10-03	2016-10-26	2016	2016
5TJ6	3.5		3.5	r2: 2.5-4 Å	range3: 3-4 Å	SINGLE PARTICLE	2016-10-03	2016-12-14	2016	2016
5TJI	3.8		3.8	r2: 2.5-4 Å	range3: 3-4 Å	SINGLE PARTICLE	2016-10-04	2016-12-28	2016	2016
5TJT	9		9	r3: 4-10 Å	range5: > 5 Å	SINGLE PARTICLE	2016-10-05	2017-02-22	2016	2017
5TQQ	3.76		3.76	r2: 2.5-4 Å	range3: 3-4 Å	SINGLE PARTICLE	2016-10-24	2017-01-04	2016	2017
5TQW	5.6		5.6	r3: 4-10 Å	range5: > 5 Å	SINGLE PARTICLE	2016-10-24	2016-11-09	2016	2016
5TQX	5.4		5.4	r3: 4-10 Å	range5: > 5 Å	SINGLE PARTICLE	2016-10-24	2016-11-09	2016	2016
5TQY	5.2		5.2	r3: 4-10 Å	range5: > 5 Å	SINGLE PARTICLE	2016-10-24	2016-11-09	2016	2016
5TR1	3.95		3.95	r2: 2.5-4 Å	range3: 3-4 Å	SINGLE PARTICLE	2016-10-25	2017-01-11	2016	2017
5TRE	15.6		15.6	r4: >10 Å	range5: > 5 Å	SINGLE PARTICLE	2016-10-26	2017-06-07	2016	2017
5TSJ	8.7		8.7	r3: 4-10 Å	range5: > 5 Å	SINGLE PARTICLE	2016-10-29	2017-02-01	2016	2017
5TSK	6.5		6.5	r3: 4-10 Å	range5: > 5 Å	SINGLE PARTICLE	2016-10-29	2017-02-01	2016	2017
5TSL	6.5		6.5	r3: 4-10 Å	range5: > 5 Å	SINGLE PARTICLE	2016-10-29	2017-02-01	2016	2017
5TTP	4.8		4.8	r3: 4-10 Å	range4: 4-5 Å	SINGLE PARTICLE	2016-11-04	2017-09-20	2016	2017
5TV4	4.2		4.2	r3: 4-10 Å	range4: 4-5 Å	SINGLE PARTICLE	2016-11-08	2017-09-20	2016	2017
5TWV	6.3		6.3	r3: 4-10 Å	range5: > 5 Å	SINGLE PARTICLE	2016-11-14	2017-01-25	2016	2017
5TX1	3.7		3.7	r2: 2.5-4 Å	range3: 3-4 Å	SINGLE PARTICLE	2016-11-15	2017-05-31	2016	2017
5TY4	2.9	2.9	2.9	r2: 2.5-4 Å	range2: <=3 Å	CRYSTALLOGRAPHY	2016-11-18	2017-04-26	2016	2017
5TZS	5.1		5.1	r3: 4-10 Å	range5: > 5 Å	SINGLE PARTICLE	2016-11-22	2016-12-21	2016	2016
5U03	6.1		6.1	r3: 4-10 Å	range5: > 5 Å	HELICAL	2016-11-22	2017-04-26	2016	2017
5U05	7.9		7.9	r3: 4-10 Å	range5: > 5 Å	SINGLE PARTICLE	2016-11-22	2017-04-26	2016	2017
5U07	3.8		3.8	r2: 2.5-4 Å	range3: 3-4 Å	SINGLE PARTICLE	2016-11-23	2017-08-09	2016	2017
5U0A	3.3		3.3	r2: 2.5-4 Å	range3: 3-4 Å	SINGLE PARTICLE	2016-11-23	2017-08-09	2016	2017
5U0P	4.4		4.4	r3: 4-10 Å	range4: 4-5 Å	SINGLE PARTICLE	2016-11-26	2017-03-08	2016	2017
5U0S	7.8		7.8	r3: 4-10 Å	range5: > 5 Å	SINGLE PARTICLE	2016-11-26	2017-03-08	2016	2017
5U1C	3.9		3.9	r2: 2.5-4 Å	range3: 3-4 Å	SINGLE PARTICLE	2016-11-28	2017-01-11	2016	2017
5U1D	3.97		3.97	r2: 2.5-4 Å	range3: 3-4 Å	SINGLE PARTICLE	2016-11-28	2017-01-11	2016	2017
5U1F	6.8		6.8	r3: 4-10 Å	range5: > 5 Å	SINGLE PARTICLE	2016-11-28	2017-02-22	2016	2017
5U3C	4.6		4.6	r3: 4-10 Å	range4: 4-5 Å	HELICAL	2016-12-01	2017-04-26	2016	2017
5U4I	3.5		3.5	r2: 2.5-4 Å	range3: 3-4 Å	SINGLE PARTICLE	2016-12-04	2017-01-11	2016	2017
5U4J	3.7		3.7	r2: 2.5-4 Å	range3: 3-4 Å	SINGLE PARTICLE	2016-12-04	2017-01-11	2016	2017
5U4W	9.1		9.1	r3: 4-10 Å	range5: > 5 Å	SINGLE PARTICLE	2016-12-06	2017-01-11	2016	2017
5U6O	3.5		3.5	r2: 2.5-4 Å	range3: 3-4 Å	SINGLE PARTICLE	2016-12-08	2017-01-25	2016	2017
5U6P	3.51		3.51	r2: 2.5-4 Å	range3: 3-4 Å	SINGLE PARTICLE	2016-12-08	2017-01-25	2016	2017
5U6R	5.7		5.7	r3: 4-10 Å	range5: > 5 Å	HELICAL	2016-12-08	2017-04-26	2016	2017
5U6Y	20		20	r4: >10 Å	range5: > 5 Å	SINGLE PARTICLE	2016-12-09	2017-06-21	2016	2017
5U70	3.76		3.76	r2: 2.5-4 Å	range3: 3-4 Å	SINGLE PARTICLE	2016-12-09	2017-02-08	2016	2017
5U76	3.76		3.76	r2: 2.5-4 Å	range3: 3-4 Å	SINGLE PARTICLE	2016-12-11	2017-02-08	2016	2017
5U8S	6.1		6.1	r3: 4-10 Å	range5: > 5 Å	SINGLE PARTICLE	2016-12-14	2017-01-25	2016	2017
5U8T	4.9		4.9	r3: 4-10 Å	range4: 4-5 Å	SINGLE PARTICLE	2016-12-15	2017-02-08	2016	2017
5U9F	3.2		3.2	r2: 2.5-4 Å	range3: 3-4 Å	SINGLE PARTICLE	2016-12-16	2017-03-22	2016	2017
5U9G	3.2		3.2	r2: 2.5-4 Å	range3: 3-4 Å	SINGLE PARTICLE	2016-12-16	2017-03-22	2016	2017
5UAK	3.87		3.87	r2: 2.5-4 Å	range3: 3-4 Å	SINGLE PARTICLE	2016-12-19	2017-01-18	2016	2017
5UAR	3.73		3.73	r2: 2.5-4 Å	range3: 3-4 Å	SINGLE PARTICLE	2016-12-19	2017-01-18	2016	2017
5UBQ	5.7		5.7	r3: 4-10 Å	range5: > 5 Å	SINGLE PARTICLE	2016-12-21	2017-05-10	2016	2017
5UCY	4.6		4.6	r3: 4-10 Å	range4: 4-5 Å	SINGLE PARTICLE	2016-12-22	2017-05-10	2016	2017
5UF6	2.8		2.8	r2: 2.5-4 Å	range2: <=3 Å	SINGLE PARTICLE	2017-01-03	2017-05-24	2017	2017
5UHY	6.2		6.2	r3: 4-10 Å	range5: > 5 Å	SINGLE PARTICLE	2017-01-12	2017-03-29	2017	2017
5UIE	5.7		5.7	r3: 4-10 Å	range5: > 5 Å	SINGLE PARTICLE	2017-01-13	2017-04-12	2017	2017
5UJ9	3.49		3.49	r2: 2.5-4 Å	range3: 3-4 Å	SINGLE PARTICLE	2017-01-17	2017-02-22	2017	2017
5UJA	3.34		3.34	r2: 2.5-4 Å	range3: 3-4 Å	SINGLE PARTICLE	2017-01-17	2017-02-22	2017	2017
5UJM	18		18	r4: >10 Å	range5: > 5 Å	SINGLE PARTICLE	2017-01-18	2017-02-08	2017	2017
5UJZ	4.8		4.8	r3: 4-10 Å	range4: 4-5 Å	SINGLE PARTICLE	2017-01-19	2017-05-31	2017	2017
5UK0	4.8		4.8	r3: 4-10 Å	range4: 4-5 Å	SINGLE PARTICLE	2017-01-19	2017-05-31	2017	2017
5UK1	4.8		4.8	r3: 4-10 Å	range4: 4-5 Å	SINGLE PARTICLE	2017-01-19	2017-05-31	2017	2017
5UK2	4.8		4.8	r3: 4-10 Å	range4: 4-5 Å	SINGLE PARTICLE	2017-01-19	2017-05-31	2017	2017
5UMD	3.2		3.2	r2: 2.5-4 Å	range3: 3-4 Å	SINGLE PARTICLE	2017-01-27	2017-03-01	2017	2017
5UOT	4.6		4.6	r3: 4-10 Å	range4: 4-5 Å	HELICAL	2017-02-01	2018-02-21	2017	2018
5UOW	4.5		4.5	r3: 4-10 Å	range4: 4-5 Å	SINGLE PARTICLE	2017-02-01	2017-03-22	2017	2017
5UP2	6		6	r3: 4-10 Å	range5: > 5 Å	SINGLE PARTICLE	2017-02-01	2017-03-22	2017	2017
5UP4	9		9	r3: 4-10 Å	range5: > 5 Å	HELICAL	2017-02-01	2017-12-06	2017	2017
5UPW	5		5	r3: 4-10 Å	range4: 4-5 Å	HELICAL	2017-02-04	2017-03-01	2017	2017
5UQ7	3.5		3.5	r2: 2.5-4 Å	range3: 3-4 Å	SINGLE PARTICLE	2017-02-07	2018-03-07	2017	2018
5UQ8	3.2		3.2	r2: 2.5-4 Å	range3: 3-4 Å	SINGLE PARTICLE	2017-02-07	2018-03-07	2017	2018
5URF	2.9		2.9	r2: 2.5-4 Å	range2: <=3 Å	SINGLE PARTICLE	2017-02-10	2017-03-29	2017	2017
5URW	24		24	r4: >10 Å	range5: > 5 Å	SUBTOMOGRAM AVERAGING	2017-02-13	2017-05-10	2017	2017
5URX	28		28	r4: >10 Å	range5: > 5 Å	SUBTOMOGRAM AVERAGING	2017-02-13	2017-05-10	2017	2017
5US7	2.8		2.8	r2: 2.5-4 Å	range2: <=3 Å	SINGLE PARTICLE	2017-02-13	2017-03-29	2017	2017
5US9	3		3	r2: 2.5-4 Å	range2: <=3 Å	SINGLE PARTICLE	2017-02-13	2017-03-29	2017	2017
5UU5	3.3		3.3	r2: 2.5-4 Å	range3: 3-4 Å	SINGLE PARTICLE	2017-02-16	2017-03-15	2017	2017
5UVN	3.96		3.96	r2: 2.5-4 Å	range3: 3-4 Å	SINGLE PARTICLE	2017-02-20	2017-04-12	2017	2017
5UYK	3.9		3.9	r2: 2.5-4 Å	range3: 3-4 Å	SINGLE PARTICLE	2017-02-24	2017-06-07	2017	2017
5UYL	3.6		3.6	r2: 2.5-4 Å	range3: 3-4 Å	SINGLE PARTICLE	2017-02-24	2017-06-14	2017	2017
5UYM	3.2		3.2	r2: 2.5-4 Å	range3: 3-4 Å	SINGLE PARTICLE	2017-02-24	2017-06-07	2017	2017
5UYN	4		4	r2: 2.5-4 Å	range3: 3-4 Å	SINGLE PARTICLE	2017-02-24	2017-06-07	2017	2017
5UYP	3.9		3.9	r2: 2.5-4 Å	range3: 3-4 Å	SINGLE PARTICLE	2017-02-24	2017-06-07	2017	2017
5UYQ	3.8		3.8	r2: 2.5-4 Å	range3: 3-4 Å	SINGLE PARTICLE	2017-02-24	2017-06-07	2017	2017
5UZ4	5.8		5.8	r3: 4-10 Å	range5: > 5 Å	SINGLE PARTICLE	2017-02-24	2017-04-19	2017	2017
5UZ7	4.1		4.1	r3: 4-10 Å	range4: 4-5 Å	SINGLE PARTICLE	2017-02-24	2017-05-03	2017	2017
5UZ9	3.4		3.4	r2: 2.5-4 Å	range3: 3-4 Å	SINGLE PARTICLE	2017-02-25	2017-04-26	2017	2017
5UZB	7		7	r3: 4-10 Å	range5: > 5 Å	HELICAL	2017-02-25	2017-07-26	2017	2017
5V4S	4.2		4.2	r3: 4-10 Å	range4: 4-5 Å	SINGLE PARTICLE	2017-03-10	2017-04-12	2017	2017
5V5B		1.5	1.5	r0: <=1.5 Å	range2: <=3 Å	CRYSTALLOGRAPHY	2017-03-13	2018-02-07	2017	2018
5V5C		1.25	1.25	r0: <=1.5 Å	range2: <=3 Å	CRYSTALLOGRAPHY	2017-03-14	2018-02-07	2017	2018
5V5S	6.5		6.5	r3: 4-10 Å	range5: > 5 Å	SINGLE PARTICLE	2017-03-15	2017-04-19	2017	2017
5V6P	4.1		4.1	r3: 4-10 Å	range4: 4-5 Å	SINGLE PARTICLE	2017-03-17	2017-08-16	2017	2017
5V7Q	3.7		3.7	r2: 2.5-4 Å	range3: 3-4 Å	SINGLE PARTICLE	2017-03-20	2017-09-20	2017	2017
5V7V	3.9		3.9	r2: 2.5-4 Å	range3: 3-4 Å	SINGLE PARTICLE	2017-03-20	2017-08-16	2017	2017
5V8F	3.9		3.9	r2: 2.5-4 Å	range3: 3-4 Å	SINGLE PARTICLE	2017-03-21	2017-05-10	2017	2017
5V8L	4.3		4.3	r3: 4-10 Å	range4: 4-5 Å	SINGLE PARTICLE	2017-03-22	2017-05-03	2017	2017
5V8M	4.4		4.4	r3: 4-10 Å	range4: 4-5 Å	SINGLE PARTICLE	2017-03-22	2017-05-03	2017	2017
5V93	4		4	r2: 2.5-4 Å	range3: 3-4 Å	SINGLE PARTICLE	2017-03-22	2017-09-20	2017	2017
5VA1	3.7		3.7	r2: 2.5-4 Å	range3: 3-4 Å	SINGLE PARTICLE	2017-03-24	2017-05-03	2017	2017
5VA2	3.8		3.8	r2: 2.5-4 Å	range3: 3-4 Å	SINGLE PARTICLE	2017-03-24	2017-05-03	2017	2017
5VA3	4		4	r2: 2.5-4 Å	range3: 3-4 Å	SINGLE PARTICLE	2017-03-24	2017-05-03	2017	2017
5VAI	4.1		4.1	r3: 4-10 Å	range4: 4-5 Å	SINGLE PARTICLE	2017-03-27	2017-05-24	2017	2017
5VC7	3.9		3.9	r2: 2.5-4 Å	range3: 3-4 Å	SINGLE PARTICLE	2017-03-31	2017-04-26	2017	2017
5VCA	4.8		4.8	r3: 4-10 Å	range4: 4-5 Å	SINGLE PARTICLE	2017-03-31	2017-04-26	2017	2017
5VF3	3.3		3.3	r2: 2.5-4 Å	range3: 3-4 Å	SINGLE PARTICLE	2017-04-06	2017-09-13	2017	2017
5VFO	3.5		3.5	r2: 2.5-4 Å	range3: 3-4 Å	SINGLE PARTICLE	2017-04-08	2018-07-18	2017	2018
5VFP	4.2		4.2	r3: 4-10 Å	range4: 4-5 Å	SINGLE PARTICLE	2017-04-09	2018-07-18	2017	2018
5VFQ	4.2		4.2	r3: 4-10 Å	range4: 4-5 Å	SINGLE PARTICLE	2017-04-09	2018-07-18	2017	2018
5VFR	4.9		4.9	r3: 4-10 Å	range4: 4-5 Å	SINGLE PARTICLE	2017-04-09	2018-07-18	2017	2018
5VFS	3.6		3.6	r2: 2.5-4 Å	range3: 3-4 Å	SINGLE PARTICLE	2017-04-09	2018-07-18	2017	2018
5VFT	7		7	r3: 4-10 Å	range5: > 5 Å	SINGLE PARTICLE	2017-04-09	2018-07-18	2017	2018
5VFU	5.8		5.8	r3: 4-10 Å	range5: > 5 Å	SINGLE PARTICLE	2017-04-09	2018-07-18	2017	2018
5VGZ	4.5		4.5	r3: 4-10 Å	range4: 4-5 Å	SINGLE PARTICLE	2017-04-12	2017-08-23	2017	2017
5VH9	7.7		7.7	r3: 4-10 Å	range5: > 5 Å	SINGLE PARTICLE	2017-04-12	2017-09-06	2017	2017
5VHF	5.7		5.7	r3: 4-10 Å	range5: > 5 Å	SINGLE PARTICLE	2017-04-13	2017-08-23	2017	2017
5VHH	6.1		6.1	r3: 4-10 Å	range5: > 5 Å	SINGLE PARTICLE	2017-04-13	2017-08-23	2017	2017
5VHI	6.8		6.8	r3: 4-10 Å	range5: > 5 Å	SINGLE PARTICLE	2017-04-13	2017-08-23	2017	2017
5VHJ	8.5		8.5	r3: 4-10 Å	range5: > 5 Å	SINGLE PARTICLE	2017-04-13	2017-08-23	2017	2017
5VHM	8.3		8.3	r3: 4-10 Å	range5: > 5 Å	SINGLE PARTICLE	2017-04-13	2017-08-23	2017	2017
5VHN	7.3		7.3	r3: 4-10 Å	range5: > 5 Å	SINGLE PARTICLE	2017-04-13	2017-08-23	2017	2017
5VHO	8.3		8.3	r3: 4-10 Å	range5: > 5 Å	SINGLE PARTICLE	2017-04-13	2017-08-23	2017	2017
5VHP	7.9		7.9	r3: 4-10 Å	range5: > 5 Å	SINGLE PARTICLE	2017-04-13	2017-08-23	2017	2017
5VHQ	8.9		8.9	r3: 4-10 Å	range5: > 5 Å	SINGLE PARTICLE	2017-04-13	2017-08-23	2017	2017
5VHR	7.7		7.7	r3: 4-10 Å	range5: > 5 Å	SINGLE PARTICLE	2017-04-13	2017-08-23	2017	2017
5VHS	8.8		8.8	r3: 4-10 Å	range5: > 5 Å	SINGLE PARTICLE	2017-04-13	2017-08-23	2017	2017
5VHW	7.8		7.8	r3: 4-10 Å	range5: > 5 Å	SINGLE PARTICLE	2017-04-13	2017-05-03	2017	2017
5VHX	8.3		8.3	r3: 4-10 Å	range5: > 5 Å	SINGLE PARTICLE	2017-04-13	2017-05-03	2017	2017
5VHY	4.6		4.6	r3: 4-10 Å	range4: 4-5 Å	SINGLE PARTICLE	2017-04-13	2017-05-03	2017	2017
5VHZ	8.4		8.4	r3: 4-10 Å	range5: > 5 Å	SINGLE PARTICLE	2017-04-13	2017-05-03	2017	2017
5VIY	6.2		6.2	r3: 4-10 Å	range5: > 5 Å	SINGLE PARTICLE	2017-04-17	2017-06-21	2017	2017
5VJ6	11.5		11.5	r4: >10 Å	range5: > 5 Å	SINGLE PARTICLE	2017-04-18	2017-06-21	2017	2017
5VJH	4		4	r2: 2.5-4 Å	range3: 3-4 Å	SINGLE PARTICLE	2017-04-19	2017-07-05	2017	2017
5VKQ	3.55		3.55	r2: 2.5-4 Å	range3: 3-4 Å	SINGLE PARTICLE	2017-04-22	2017-06-28	2017	2017
5VKU	3.9		3.9	r2: 2.5-4 Å	range3: 3-4 Å	SINGLE PARTICLE	2017-04-24	2017-06-28	2017	2017
5VLJ	10.5		10.5	r4: >10 Å	range5: > 5 Å	SINGLE PARTICLE	2017-04-25	2017-09-06	2017	2017
5VLY	3.3		3.3	r2: 2.5-4 Å	range3: 3-4 Å	SINGLE PARTICLE	2017-04-26	2017-10-18	2017	2017
5VLZ	4.4		4.4	r3: 4-10 Å	range4: 4-5 Å	SINGLE PARTICLE	2017-04-26	2017-10-18	2017	2017
5VM7	5.7		5.7	r3: 4-10 Å	range5: > 5 Å	SINGLE PARTICLE	2017-04-26	2017-10-18	2017	2017
5VMS	3.7		3.7	r2: 2.5-4 Å	range3: 3-4 Å	SINGLE PARTICLE	2017-04-28	2017-06-07	2017	2017
5VN3	3.7		3.7	r2: 2.5-4 Å	range3: 3-4 Å	SINGLE PARTICLE	2017-04-28	2017-07-12	2017	2017
5VN8	3.6		3.6	r2: 2.5-4 Å	range3: 3-4 Å	SINGLE PARTICLE	2017-04-28	2017-07-12	2017	2017
5VOS		1.42	1.42	r0: <=1.5 Å	range2: <=3 Å	CRYSTALLOGRAPHY	2017-05-03	2018-01-03	2017	2018
5VOT	4.9		4.9	r3: 4-10 Å	range4: 4-5 Å	SINGLE PARTICLE	2017-05-03	2017-07-12	2017	2017
5VOU	6.4		6.4	r3: 4-10 Å	range5: > 5 Å	SINGLE PARTICLE	2017-05-03	2017-07-12	2017	2017
5VOV	7.7		7.7	r3: 4-10 Å	range5: > 5 Å	SINGLE PARTICLE	2017-05-03	2017-07-12	2017	2017
5VOX	6.8		6.8	r3: 4-10 Å	range5: > 5 Å	SINGLE PARTICLE	2017-05-03	2017-06-21	2017	2017
5VOY	7.9		7.9	r3: 4-10 Å	range5: > 5 Å	SINGLE PARTICLE	2017-05-03	2017-06-21	2017	2017
5VOZ	7.6		7.6	r3: 4-10 Å	range5: > 5 Å	SINGLE PARTICLE	2017-05-03	2017-06-28	2017	2017
5VRF	4.1		4.1	r3: 4-10 Å	range4: 4-5 Å	HELICAL	2017-05-10	2018-03-14	2017	2018
5VT0	3.78		3.78	r2: 2.5-4 Å	range3: 3-4 Å	SINGLE PARTICLE	2017-05-15	2017-11-01	2017	2017
5VU2	6.8		6.8	r3: 4-10 Å	range5: > 5 Å	SINGLE PARTICLE	2017-05-18	2017-12-06	2017	2017
5VVR	5.8		5.8	r3: 4-10 Å	range5: > 5 Å	SINGLE PARTICLE	2017-05-19	2017-11-22	2017	2017
5VVS	6.4		6.4	r3: 4-10 Å	range5: > 5 Å	SINGLE PARTICLE	2017-05-20	2017-11-22	2017	2017
5VXX	5.1		5.1	r3: 4-10 Å	range5: > 5 Å	HELICAL	2017-05-24	2017-07-12	2017	2017
5VXY	8		8	r3: 4-10 Å	range5: > 5 Å	HELICAL	2017-05-24	2017-07-12	2017	2017
5VY3	3.1		3.1	r2: 2.5-4 Å	range3: 3-4 Å	SINGLE PARTICLE	2017-05-24	2017-06-14	2017	2017
5VY4	3.3		3.3	r2: 2.5-4 Å	range3: 3-4 Å	SINGLE PARTICLE	2017-05-24	2017-06-14	2017	2017
5VY5	2.6		2.6	r2: 2.5-4 Å	range2: <=3 Å	SINGLE PARTICLE	2017-05-24	2017-06-14	2017	2017
5VY8	5.6		5.6	r3: 4-10 Å	range5: > 5 Å	SINGLE PARTICLE	2017-05-24	2017-07-05	2017	2017
5VY9	6.7		6.7	r3: 4-10 Å	range5: > 5 Å	SINGLE PARTICLE	2017-05-24	2017-07-19	2017	2017
5VYA	4		4	r2: 2.5-4 Å	range3: 3-4 Å	SINGLE PARTICLE	2017-05-24	2017-07-05	2017	2017
5VZL	3.9		3.9	r2: 2.5-4 Å	range3: 3-4 Å	SINGLE PARTICLE	2017-05-29	2017-07-26	2017	2017
5W0S	3.5		3.5	r2: 2.5-4 Å	range3: 3-4 Å	SINGLE PARTICLE	2017-05-31	2017-08-09	2017	2017
5W1R	4.4		4.4	r3: 4-10 Å	range4: 4-5 Å	SINGLE PARTICLE	2017-06-04	2017-07-19	2017	2017
5W3E	2.53		2.53	r2: 2.5-4 Å	range2: <=3 Å	SINGLE PARTICLE	2017-06-07	2017-07-12	2017	2017
5W3F	3.7		3.7	r2: 2.5-4 Å	range3: 3-4 Å	HELICAL	2017-06-07	2017-07-19	2017	2017
5W3H	4		4	r2: 2.5-4 Å	range3: 3-4 Å	HELICAL	2017-06-07	2017-07-19	2017	2017
5W3J	4		4	r2: 2.5-4 Å	range3: 3-4 Å	HELICAL	2017-06-07	2017-07-19	2017	2017
5W3L	2.71		2.71	r2: 2.5-4 Å	range2: <=3 Å	SINGLE PARTICLE	2017-06-08	2017-07-12	2017	2017
5W3M	2.26		2.26	r1: <=2.5 Å	range2: <=3 Å	SINGLE PARTICLE	2017-06-08	2017-07-12	2017	2017
5W3O	3.01		3.01	r2: 2.5-4 Å	range3: 3-4 Å	SINGLE PARTICLE	2017-06-08	2017-07-12	2017	2017
5W3S	2.94		2.94	r2: 2.5-4 Å	range2: <=3 Å	SINGLE PARTICLE	2017-06-08	2017-10-11	2017	2017
5W52		1.4	1.4	r0: <=1.5 Å	range2: <=3 Å	CRYSTALLOGRAPHY	2017-06-13	2018-02-21	2017	2018
5W5E	3.5		3.5	r2: 2.5-4 Å	range3: 3-4 Å	HELICAL	2017-06-15	2017-08-16	2017	2017
5W5F	3.4		3.4	r2: 2.5-4 Å	range3: 3-4 Å	HELICAL	2017-06-15	2017-08-16	2017	2017
5W5Y	3.8		3.8	r2: 2.5-4 Å	range3: 3-4 Å	SINGLE PARTICLE	2017-06-16	2017-07-26	2017	2017
5W64	4.2		4.2	r3: 4-10 Å	range4: 4-5 Å	SINGLE PARTICLE	2017-06-16	2017-07-26	2017	2017
5W65	4.3		4.3	r3: 4-10 Å	range4: 4-5 Å	SINGLE PARTICLE	2017-06-16	2017-08-02	2017	2017
5W66	3.9		3.9	r2: 2.5-4 Å	range3: 3-4 Å	SINGLE PARTICLE	2017-06-16	2017-07-26	2017	2017
5W68	3.3		3.3	r2: 2.5-4 Å	range3: 3-4 Å	SINGLE PARTICLE	2017-06-16	2017-11-15	2017	2017
5W7G	4.5		4.5	r3: 4-10 Å	range4: 4-5 Å	HELICAL	2017-06-19	2017-07-19	2017	2017
5W7V	3.8		3.8	r2: 2.5-4 Å	range3: 3-4 Å	HELICAL	2017-06-20	2018-03-14	2017	2018
5W81	3.37		3.37	r2: 2.5-4 Å	range3: 3-4 Å	SINGLE PARTICLE	2017-06-21	2017-07-19	2017	2017
5W9H	4		4	r2: 2.5-4 Å	range3: 3-4 Å	SINGLE PARTICLE	2017-06-23	2017-08-16	2017	2017
5W9I	3.6		3.6	r2: 2.5-4 Å	range3: 3-4 Å	SINGLE PARTICLE	2017-06-23	2017-08-16	2017	2017
5W9J	4.8		4.8	r3: 4-10 Å	range4: 4-5 Å	SINGLE PARTICLE	2017-06-23	2017-08-16	2017	2017
5W9K	4.6		4.6	r3: 4-10 Å	range4: 4-5 Å	SINGLE PARTICLE	2017-06-23	2017-08-16	2017	2017
5W9L	4.8		4.8	r3: 4-10 Å	range4: 4-5 Å	SINGLE PARTICLE	2017-06-23	2017-08-16	2017	2017
5W9M	4.7		4.7	r3: 4-10 Å	range4: 4-5 Å	SINGLE PARTICLE	2017-06-23	2017-08-16	2017	2017
5W9N	5		5	r3: 4-10 Å	range4: 4-5 Å	SINGLE PARTICLE	2017-06-23	2017-08-16	2017	2017
5W9O	4.5		4.5	r3: 4-10 Å	range4: 4-5 Å	SINGLE PARTICLE	2017-06-23	2017-08-16	2017	2017
5W9P	4		4	r2: 2.5-4 Å	range3: 3-4 Å	SINGLE PARTICLE	2017-06-23	2017-08-16	2017	2017
5WC0	4.4		4.4	r3: 4-10 Å	range4: 4-5 Å	SINGLE PARTICLE	2017-06-29	2017-08-09	2017	2017
5WC3	3.5		3.5	r2: 2.5-4 Å	range3: 3-4 Å	SINGLE PARTICLE	2017-06-29	2017-08-16	2017	2017
5WCB	6		6	r3: 4-10 Å	range5: > 5 Å	SINGLE PARTICLE	2017-06-29	2017-08-09	2017	2017
5WDA	5		5	r3: 4-10 Å	range4: 4-5 Å	HELICAL	2017-07-04	2017-10-25	2017	2017
5WDT	3		3	r2: 2.5-4 Å	range2: <=3 Å	SINGLE PARTICLE	2017-07-06	2018-04-25	2017	2018
5WE4	3.1		3.1	r2: 2.5-4 Å	range3: 3-4 Å	SINGLE PARTICLE	2017-07-07	2018-04-25	2017	2018
5WE6	3.4		3.4	r2: 2.5-4 Å	range3: 3-4 Å	SINGLE PARTICLE	2017-07-07	2018-04-25	2017	2018
5WEK	4.6		4.6	r3: 4-10 Å	range4: 4-5 Å	SINGLE PARTICLE	2017-07-10	2017-08-02	2017	2017
5WEL	4.4		4.4	r3: 4-10 Å	range4: 4-5 Å	SINGLE PARTICLE	2017-07-10	2017-08-02	2017	2017
5WEM	6.1		6.1	r3: 4-10 Å	range5: > 5 Å	SINGLE PARTICLE	2017-07-10	2017-08-02	2017	2017
5WEN	6.8		6.8	r3: 4-10 Å	range5: > 5 Å	SINGLE PARTICLE	2017-07-10	2017-08-02	2017	2017
5WEO	4.2		4.2	r3: 4-10 Å	range4: 4-5 Å	SINGLE PARTICLE	2017-07-10	2017-08-02	2017	2017
5WF0	3.6		3.6	r2: 2.5-4 Å	range3: 3-4 Å	SINGLE PARTICLE	2017-07-11	2018-05-02	2017	2018
5WFE	3.64		3.64	r2: 2.5-4 Å	range3: 3-4 Å	SINGLE PARTICLE	2017-07-11	2017-08-02	2017	2017
5WFK	3.4		3.4	r2: 2.5-4 Å	range3: 3-4 Å	SINGLE PARTICLE	2017-07-12	2018-05-02	2017	2018
5WFS	3		3	r2: 2.5-4 Å	range2: <=3 Å	SINGLE PARTICLE	2017-07-12	2018-05-02	2017	2018
5WJ5	3.72		3.72	r2: 2.5-4 Å	range3: 3-4 Å	SINGLE PARTICLE	2017-07-21	2017-10-18	2017	2017
5WJ9	3.49		3.49	r2: 2.5-4 Å	range3: 3-4 Å	SINGLE PARTICLE	2017-07-21	2017-10-18	2017	2017
5WJT	3.8		3.8	r2: 2.5-4 Å	range3: 3-4 Å	HELICAL	2017-07-24	2017-10-25	2017	2017
5WJU	4.3		4.3	r3: 4-10 Å	range4: 4-5 Å	HELICAL	2017-07-24	2017-10-25	2017	2017
5WJV	5.5		5.5	r3: 4-10 Å	range5: > 5 Å	HELICAL	2017-07-24	2017-10-25	2017	2017
5WJW	4.4		4.4	r3: 4-10 Å	range4: 4-5 Å	HELICAL	2017-07-24	2017-10-25	2017	2017
5WJX	6.7		6.7	r3: 4-10 Å	range5: > 5 Å	HELICAL	2017-07-24	2017-10-25	2017	2017
5WJY	4.5		4.5	r3: 4-10 Å	range4: 4-5 Å	HELICAL	2017-07-24	2017-10-25	2017	2017
5WJZ	5.7		5.7	r3: 4-10 Å	range5: > 5 Å	HELICAL	2017-07-24	2017-10-25	2017	2017
5WK1	3.6		3.6	r2: 2.5-4 Å	range3: 3-4 Å	SINGLE PARTICLE	2017-07-24	2018-01-17	2017	2018
5WK5	4.2		4.2	r3: 4-10 Å	range4: 4-5 Å	HELICAL	2017-07-24	2017-10-25	2017	2017
5WK6	4.3		4.3	r3: 4-10 Å	range4: 4-5 Å	HELICAL	2017-07-24	2017-10-25	2017	2017
5WKB	1	1	1	r0: <=1.5 Å	range2: <=3 Å	CRYSTALLOGRAPHY	2017-07-24	2018-05-23	2017	2018
5WLC	3.8		3.8	r2: 2.5-4 Å	range3: 3-4 Å	SINGLE PARTICLE	2017-07-26	2017-09-27	2017	2017
5WLN	3.57		3.57	r2: 2.5-4 Å	range3: 3-4 Å	SINGLE PARTICLE	2017-07-27	2017-10-25	2017	2017
5WP6	3.8		3.8	r2: 2.5-4 Å	range3: 3-4 Å	SINGLE PARTICLE	2017-08-03	2017-12-13	2017	2017
5WP9	4.22		4.22	r3: 4-10 Å	range4: 4-5 Å	HELICAL	2017-08-03	2018-06-20	2017	2018
5WPQ	3.64		3.64	r2: 2.5-4 Å	range3: 3-4 Å	SINGLE PARTICLE	2017-08-07	2017-10-18	2017	2017
5WPT	3.75		3.75	r2: 2.5-4 Å	range3: 3-4 Å	SINGLE PARTICLE	2017-08-07	2017-10-18	2017	2017
5WPV	3.59		3.59	r2: 2.5-4 Å	range3: 3-4 Å	SINGLE PARTICLE	2017-08-07	2017-10-18	2017	2017
5WQ7	3.04		3.04	r2: 2.5-4 Å	range3: 3-4 Å	SINGLE PARTICLE	2016-11-23	2016-12-28	2016	2016
5WQ8	3.26		3.26	r2: 2.5-4 Å	range3: 3-4 Å	SINGLE PARTICLE	2016-11-23	2016-12-28	2016	2016
5WQ9	4.22		4.22	r3: 4-10 Å	range4: 4-5 Å	SINGLE PARTICLE	2016-11-23	2016-12-28	2016	2016
5WRG	4.3		4.3	r3: 4-10 Å	range4: 4-5 Å	SINGLE PARTICLE	2016-12-01	2017-01-11	2016	2017
5WRH	7.4		7.4	r3: 4-10 Å	range5: > 5 Å	HELICAL	2016-12-02	2017-02-08	2016	2017
5WSG	4		4	r2: 2.5-4 Å	range3: 3-4 Å	SINGLE PARTICLE	2016-12-07	2017-01-25	2016	2017
5WSN	4.3		4.3	r3: 4-10 Å	range4: 4-5 Å	SINGLE PARTICLE	2016-12-07	2017-05-17	2016	2017
5WTE	3.4		3.4	r2: 2.5-4 Å	range3: 3-4 Å	SINGLE PARTICLE	2016-12-11	2017-01-25	2016	2017
5WTF	3.9		3.9	r2: 2.5-4 Å	range3: 3-4 Å	SINGLE PARTICLE	2016-12-11	2017-01-25	2016	2017
5WTH	4.2		4.2	r3: 4-10 Å	range4: 4-5 Å	SINGLE PARTICLE	2016-12-12	2017-01-25	2016	2017
5WUA	5.6		5.6	r3: 4-10 Å	range5: > 5 Å	SINGLE PARTICLE	2016-12-16	2017-01-25	2016	2017
5WVE	4.4		4.4	r3: 4-10 Å	range4: 4-5 Å	SINGLE PARTICLE	2016-12-24	2017-02-08	2016	2017
5WVI	6.3		6.3	r3: 4-10 Å	range5: > 5 Å	SINGLE PARTICLE	2016-12-25	2017-03-22	2016	2017
5WVK	4.2		4.2	r3: 4-10 Å	range4: 4-5 Å	SINGLE PARTICLE	2016-12-25	2017-03-22	2016	2017
5WYJ	8.7		8.7	r3: 4-10 Å	range5: > 5 Å	SINGLE PARTICLE	2017-01-13	2017-03-29	2017	2017
5WYK	4.5		4.5	r3: 4-10 Å	range4: 4-5 Å	SINGLE PARTICLE	2017-01-13	2017-03-29	2017	2017
5X0M	3.8		3.8	r2: 2.5-4 Å	range3: 3-4 Å	SINGLE PARTICLE	2017-01-21	2017-03-08	2017	2017
5X0X	3.97		3.97	r2: 2.5-4 Å	range3: 3-4 Å	SINGLE PARTICLE	2017-01-23	2017-04-19	2017	2017
5X0Y	4.69		4.69	r3: 4-10 Å	range4: 4-5 Å	SINGLE PARTICLE	2017-01-23	2017-04-19	2017	2017
5X1G	4.5		4.5	r3: 4-10 Å	range4: 4-5 Å	HELICAL	2017-01-25	2017-07-05	2017	2017
5X58	3.2		3.2	r2: 2.5-4 Å	range3: 3-4 Å	SINGLE PARTICLE	2017-02-15	2017-05-03	2017	2017
5X59	3.7		3.7	r2: 2.5-4 Å	range3: 3-4 Å	SINGLE PARTICLE	2017-02-15	2017-05-03	2017	2017
5X5B	3.7		3.7	r2: 2.5-4 Å	range3: 3-4 Å	SINGLE PARTICLE	2017-02-15	2017-05-03	2017	2017
5X5C	4.1		4.1	r3: 4-10 Å	range4: 4-5 Å	SINGLE PARTICLE	2017-02-15	2017-05-03	2017	2017
5X5F	4.2		4.2	r3: 4-10 Å	range4: 4-5 Å	SINGLE PARTICLE	2017-02-15	2017-05-03	2017	2017
5X6O	3.9		3.9	r2: 2.5-4 Å	range3: 3-4 Å	SINGLE PARTICLE	2017-02-22	2017-12-20	2017	2017
5X8P	3.4		3.4	r2: 2.5-4 Å	range3: 3-4 Å	SINGLE PARTICLE	2017-03-03	2017-06-14	2017	2017
5X8R	3.7		3.7	r2: 2.5-4 Å	range3: 3-4 Å	SINGLE PARTICLE	2017-03-03	2017-06-07	2017	2017
5X8T	3.3		3.3	r2: 2.5-4 Å	range3: 3-4 Å	SINGLE PARTICLE	2017-03-03	2017-06-07	2017	2017
5XB1	3		3	r2: 2.5-4 Å	range2: <=3 Å	SINGLE PARTICLE	2017-03-15	2018-02-21	2017	2018
5XF8	7.1		7.1	r3: 4-10 Å	range5: > 5 Å	SINGLE PARTICLE	2017-04-09	2017-05-03	2017	2017
5XJC	3.6		3.6	r2: 2.5-4 Å	range3: 3-4 Å	SINGLE PARTICLE	2017-04-30	2017-07-05	2017	2017
5XJY	4.1		4.1	r3: 4-10 Å	range4: 4-5 Å	SINGLE PARTICLE	2017-05-04	2017-06-07	2017	2017
5XLO	3.8		3.8	r2: 2.5-4 Å	range3: 3-4 Å	SINGLE PARTICLE	2017-05-11	2018-01-10	2017	2018
5XLP	4.2		4.2	r3: 4-10 Å	range4: 4-5 Å	SINGLE PARTICLE	2017-05-11	2018-01-10	2017	2018
5XLR	3.8		3.8	r2: 2.5-4 Å	range3: 3-4 Å	SINGLE PARTICLE	2017-05-11	2017-06-07	2017	2017
5XMI	3.9		3.9	r2: 2.5-4 Å	range3: 3-4 Å	SINGLE PARTICLE	2017-05-15	2017-08-09	2017	2017
5XMK	4.18		4.18	r3: 4-10 Å	range4: 4-5 Å	SINGLE PARTICLE	2017-05-15	2017-08-09	2017	2017
5XNL	2.7		2.7	r2: 2.5-4 Å	range2: <=3 Å	SINGLE PARTICLE	2017-05-23	2017-09-20	2017	2017
5XNM	3.2		3.2	r2: 2.5-4 Å	range3: 3-4 Å	SINGLE PARTICLE	2017-05-23	2017-09-20	2017	2017
5XNN	3.6		3.6	r2: 2.5-4 Å	range3: 3-4 Å	SINGLE PARTICLE	2017-05-23	2017-09-20	2017	2017
5XNO	3.5		3.5	r2: 2.5-4 Å	range3: 3-4 Å	SINGLE PARTICLE	2017-05-23	2017-09-20	2017	2017
5XON	3.83		3.83	r2: 2.5-4 Å	range3: 3-4 Å	SINGLE PARTICLE	2017-05-29	2017-08-16	2017	2017
5XS4	3.1		3.1	r2: 2.5-4 Å	range3: 3-4 Å	SINGLE PARTICLE	2017-06-12	2017-09-27	2017	2017
5XS5	3.3		3.3	r2: 2.5-4 Å	range3: 3-4 Å	SINGLE PARTICLE	2017-06-12	2017-09-27	2017	2017
5XS7	3.8		3.8	r2: 2.5-4 Å	range3: 3-4 Å	SINGLE PARTICLE	2017-06-12	2017-09-27	2017	2017
5XSG	0.73	0.73	0.73	r0: <=1.5 Å	range2: <=3 Å	CRYSTALLOGRAPHY	2017-06-14	2018-04-04	2017	2018
5XSY	4		4	r2: 2.5-4 Å	range3: 3-4 Å	SINGLE PARTICLE	2017-06-15	2017-08-09	2017	2017
5XTB	3.4		3.4	r2: 2.5-4 Å	range3: 3-4 Å	SINGLE PARTICLE	2017-06-18	2017-08-30	2017	2017
5XTC	3.7		3.7	r2: 2.5-4 Å	range3: 3-4 Å	SINGLE PARTICLE	2017-06-19	2017-08-30	2017	2017
5XTD	3.7		3.7	r2: 2.5-4 Å	range3: 3-4 Å	SINGLE PARTICLE	2017-06-19	2017-08-30	2017	2017
5XTE	3.4		3.4	r2: 2.5-4 Å	range3: 3-4 Å	SINGLE PARTICLE	2017-06-19	2017-08-30	2017	2017
5XTH	3.9		3.9	r2: 2.5-4 Å	range3: 3-4 Å	SINGLE PARTICLE	2017-06-19	2017-09-13	2017	2017
5XTI	17.4		17.4	r4: >10 Å	range5: > 5 Å	SINGLE PARTICLE	2017-06-19	2017-09-13	2017	2017
5XWY	3.2		3.2	r2: 2.5-4 Å	range3: 3-4 Å	SINGLE PARTICLE	2017-06-30	2017-09-13	2017	2017
5XXB	3.17		3.17	r2: 2.5-4 Å	range3: 3-4 Å	SINGLE PARTICLE	2017-07-03	2017-08-30	2017	2017
5XXT	5.35		5.35	r3: 4-10 Å	range5: > 5 Å	HELICAL	2017-07-05	2018-10-10	2017	2018
5XXU	3.35		3.35	r2: 2.5-4 Å	range3: 3-4 Å	SINGLE PARTICLE	2017-07-05	2017-08-30	2017	2017
5XXV	6.46		6.46	r3: 4-10 Å	range5: > 5 Å	HELICAL	2017-07-05	2018-10-10	2017	2018
5XXW	6		6	r3: 4-10 Å	range5: > 5 Å	HELICAL	2017-07-05	2018-10-10	2017	2018
5XXX	6.43		6.43	r3: 4-10 Å	range5: > 5 Å	HELICAL	2017-07-05	2018-10-10	2017	2018
5XY3	3.2		3.2	r2: 2.5-4 Å	range3: 3-4 Å	SINGLE PARTICLE	2017-07-06	2017-08-30	2017	2017
5XYI	3.35		3.35	r2: 2.5-4 Å	range3: 3-4 Å	SINGLE PARTICLE	2017-07-08	2017-08-30	2017	2017
5XYM	3.08		3.08	r2: 2.5-4 Å	range3: 3-4 Å	SINGLE PARTICLE	2017-07-09	2017-09-27	2017	2017
5XYU	3.45		3.45	r2: 2.5-4 Å	range3: 3-4 Å	SINGLE PARTICLE	2017-07-10	2017-09-27	2017	2017
6KJ1	0.65	0.65	0.65	r0: <=1.5 Å	range2: <=3 Å	CRYSTALLOGRAPHY	2019-07-20	2019-10-02	2019	2019
5Y0A	22		22	r4: >10 Å	range5: > 5 Å	SINGLE PARTICLE	2017-07-15	2017-10-04	2017	2017
5Y0B	6.5	6.5	6.5	r3: 4-10 Å	range5: > 5 Å	CRYSTALLOGRAPHY	2017-07-16	2017-08-09	2017	2017
5Y36	5.2		5.2	r3: 4-10 Å	range5: > 5 Å	SINGLE PARTICLE	2017-07-27	2017-12-06	2017	2017
5Y3R	6.6		6.6	r3: 4-10 Å	range5: > 5 Å	SINGLE PARTICLE	2017-07-29	2017-09-06	2017	2017
6KJ4	0.65	0.65	0.65	r0: <=1.5 Å	range2: <=3 Å	CRYSTALLOGRAPHY	2019-07-20	2019-10-02	2019	2019
5Y5X	5		5	r3: 4-10 Å	range4: 4-5 Å	SINGLE PARTICLE	2017-08-10	2018-01-17	2017	2018
5Y5Y	4.7		4.7	r3: 4-10 Å	range4: 4-5 Å	SINGLE PARTICLE	2017-08-10	2018-01-24	2017	2018
5Y5Z	6.7		6.7	r3: 4-10 Å	range5: > 5 Å	SINGLE PARTICLE	2017-08-10	2018-01-17	2017	2018
5Y60	7.5		7.5	r3: 4-10 Å	range5: > 5 Å	SINGLE PARTICLE	2017-08-10	2018-01-17	2017	2018
5Y6P	3.5		3.5	r2: 2.5-4 Å	range3: 3-4 Å	SINGLE PARTICLE	2017-08-13	2017-11-15	2017	2017
5Y81	4.7		4.7	r3: 4-10 Å	range4: 4-5 Å	SINGLE PARTICLE	2017-08-18	2018-04-18	2017	2018
5Y88	3.46		3.46	r2: 2.5-4 Å	range3: 3-4 Å	SINGLE PARTICLE	2017-08-20	2018-08-01	2017	2018
5YDT	4.5		4.5	r3: 4-10 Å	range4: 4-5 Å	SINGLE PARTICLE	2017-09-14	2017-11-01	2017	2017
5YDZ	5.8		5.8	r3: 4-10 Å	range5: > 5 Å	SINGLE PARTICLE	2017-09-15	2017-12-27	2017	2017
5YE1	5.8		5.8	r3: 4-10 Å	range5: > 5 Å	SINGLE PARTICLE	2017-09-15	2017-12-27	2017	2017
5YE2	5.8		5.8	r3: 4-10 Å	range5: > 5 Å	SINGLE PARTICLE	2017-09-15	2017-12-27	2017	2017
5YE5	5.8		5.8	r3: 4-10 Å	range5: > 5 Å	SINGLE PARTICLE	2017-09-15	2017-11-15	2017	2017
5YFP	4.4		4.4	r3: 4-10 Å	range4: 4-5 Å	SINGLE PARTICLE	2017-09-21	2018-01-31	2017	2018
5YHQ	3		3	r2: 2.5-4 Å	range2: <=3 Å	SINGLE PARTICLE	2017-09-29	2017-10-25	2017	2017
5YI5	3		3	r2: 2.5-4 Å	range2: <=3 Å	SINGLE PARTICLE	2017-10-02	2018-02-21	2017	2018
5YKE	4.11		4.11	r3: 4-10 Å	range4: 4-5 Å	SINGLE PARTICLE	2017-10-14	2018-04-18	2017	2018
5YKF	4.33		4.33	r3: 4-10 Å	range4: 4-5 Å	SINGLE PARTICLE	2017-10-14	2018-04-18	2017	2018
5YKG	4.57		4.57	r3: 4-10 Å	range4: 4-5 Å	SINGLE PARTICLE	2017-10-14	2018-04-18	2017	2018
5YLZ	3.6		3.6	r2: 2.5-4 Å	range3: 3-4 Å	SINGLE PARTICLE	2017-10-20	2018-07-18	2017	2018
5YQ7	4.1		4.1	r3: 4-10 Å	range4: 4-5 Å	SINGLE PARTICLE	2017-11-05	2018-05-02	2017	2018
5YRN	4.1		4.1	r3: 4-10 Å	range4: 4-5 Å	HELICAL	2017-11-09	2018-11-14	2017	2018
5YU8	3.8		3.8	r2: 2.5-4 Å	range3: 3-4 Å	HELICAL	2017-11-21	2018-05-23	2017	2018
5YUD	4.28		4.28	r3: 4-10 Å	range4: 4-5 Å	SINGLE PARTICLE	2017-11-21	2018-01-03	2017	2018
5YW7	4.4		4.4	r3: 4-10 Å	range4: 4-5 Å	SINGLE PARTICLE	2017-11-29	2018-05-02	2017	2018
5YW8	4.4		4.4	r3: 4-10 Å	range4: 4-5 Å	SINGLE PARTICLE	2017-11-29	2018-05-02	2017	2018
5YW9	5		5	r3: 4-10 Å	range4: 4-5 Å	SINGLE PARTICLE	2017-11-29	2018-05-02	2017	2018
5YWA	6.1		6.1	r3: 4-10 Å	range5: > 5 Å	SINGLE PARTICLE	2017-11-29	2018-05-02	2017	2018
5YWB	5.2		5.2	r3: 4-10 Å	range5: > 5 Å	SINGLE PARTICLE	2017-11-29	2018-05-30	2017	2018
5YWC	4.3		4.3	r3: 4-10 Å	range4: 4-5 Å	SINGLE PARTICLE	2017-11-29	2018-05-02	2017	2018
5YWD	4.2		4.2	r3: 4-10 Å	range4: 4-5 Å	SINGLE PARTICLE	2017-11-29	2018-05-02	2017	2018
5YWO	4.7		4.7	r3: 4-10 Å	range4: 4-5 Å	SINGLE PARTICLE	2017-11-29	2018-03-21	2017	2018
5YWP	4.6		4.6	r3: 4-10 Å	range4: 4-5 Å	SINGLE PARTICLE	2017-11-29	2018-05-02	2017	2018
5YX9	3.8		3.8	r2: 2.5-4 Å	range3: 3-4 Å	SINGLE PARTICLE	2017-12-02	2018-05-23	2017	2018
5YYS	4.2		4.2	r3: 4-10 Å	range4: 4-5 Å	SINGLE PARTICLE	2017-12-11	2018-12-12	2017	2018
5YZ0	4.7		4.7	r3: 4-10 Å	range4: 4-5 Å	SINGLE PARTICLE	2017-12-11	2018-01-31	2017	2018
5YZG	4.1		4.1	r3: 4-10 Å	range4: 4-5 Å	SINGLE PARTICLE	2017-12-14	2018-08-08	2017	2018
5Z10	3.97		3.97	r2: 2.5-4 Å	range3: 3-4 Å	SINGLE PARTICLE	2017-12-22	2018-01-31	2017	2018
5Z1F	4.8		4.8	r3: 4-10 Å	range4: 4-5 Å	SINGLE PARTICLE	2017-12-26	2018-09-12	2017	2018
6KJ2	0.67	0.67	0.67	r0: <=1.5 Å	range2: <=3 Å	CRYSTALLOGRAPHY	2019-07-20	2019-10-02	2019	2019
5Z1W	3.38		3.38	r2: 2.5-4 Å	range3: 3-4 Å	SINGLE PARTICLE	2017-12-28	2018-03-28	2017	2018
5Z3G	3.65		3.65	r2: 2.5-4 Å	range3: 3-4 Å	SINGLE PARTICLE	2018-01-06	2018-04-11	2018	2018
6M9I	0.9	0.9	0.9	r0: <=1.5 Å	range2: <=3 Å	CRYSTALLOGRAPHY	2018-08-23	2019-03-27	2018	2019
6M9J		0.9	0.9	r0: <=1.5 Å	range2: <=3 Å	CRYSTALLOGRAPHY	2018-08-23	2019-03-27	2018	2019
6PO6		0.9	0.9	r0: <=1.5 Å	range2: <=3 Å	CRYSTALLOGRAPHY	2019-07-03	2019-08-07	2019	2019
6J60	0.96	0.96	0.96	r0: <=1.5 Å	range2: <=3 Å	CRYSTALLOGRAPHY	2019-01-12	2019-04-03	2019	2019
6NB9		1.05	1.05	r0: <=1.5 Å	range2: <=3 Å	CRYSTALLOGRAPHY	2018-12-06	2019-08-07	2018	2019
5Z56	5.1		5.1	r3: 4-10 Å	range5: > 5 Å	SINGLE PARTICLE	2018-01-17	2018-09-19	2018	2018
5Z57	6.5		6.5	r3: 4-10 Å	range5: > 5 Å	SINGLE PARTICLE	2018-01-17	2018-09-19	2018	2018
5Z58	4.9		4.9	r3: 4-10 Å	range4: 4-5 Å	SINGLE PARTICLE	2018-01-17	2018-09-19	2018	2018
6OIZ		1.1	1.1	r0: <=1.5 Å	range2: <=3 Å	CRYSTALLOGRAPHY	2019-04-10	2019-08-07	2019	2019
5Z96	3.28		3.28	r2: 2.5-4 Å	range3: 3-4 Å	SINGLE PARTICLE	2018-02-02	2018-04-18	2018	2018
5Z9W	3.6		3.6	r2: 2.5-4 Å	range3: 3-4 Å	HELICAL	2018-02-05	2018-10-24	2018	2018
5ZAK	4.4		4.4	r3: 4-10 Å	range4: 4-5 Å	SINGLE PARTICLE	2018-02-07	2018-05-09	2018	2018
5ZAL	4.7		4.7	r3: 4-10 Å	range4: 4-5 Å	SINGLE PARTICLE	2018-02-07	2018-05-09	2018	2018
5ZAM	5.7		5.7	r3: 4-10 Å	range5: > 5 Å	SINGLE PARTICLE	2018-02-07	2018-05-09	2018	2018
5ZAP	3.1		3.1	r2: 2.5-4 Å	range3: 3-4 Å	SINGLE PARTICLE	2018-02-08	2018-04-18	2018	2018
5ZBG	4.36		4.36	r3: 4-10 Å	range4: 4-5 Å	SINGLE PARTICLE	2018-02-11	2018-05-09	2018	2018
6O4J	1.4	1.4	1.4	r0: <=1.5 Å	range2: <=3 Å	CRYSTALLOGRAPHY	2019-02-28	2019-10-30	2019	2019
5ZCS	4.9		4.9	r3: 4-10 Å	range4: 4-5 Å	SINGLE PARTICLE	2018-02-20	2018-03-21	2018	2018
5ZDH	3.2		3.2	r2: 2.5-4 Å	range3: 3-4 Å	SINGLE PARTICLE	2018-02-23	2018-04-18	2018	2018
5ZEB	3.4		3.4	r2: 2.5-4 Å	range3: 3-4 Å	SINGLE PARTICLE	2018-02-27	2018-09-26	2018	2018
5ZEP	3.4		3.4	r2: 2.5-4 Å	range3: 3-4 Å	SINGLE PARTICLE	2018-02-27	2018-09-26	2018	2018
5ZET	3.2		3.2	r2: 2.5-4 Å	range3: 3-4 Å	SINGLE PARTICLE	2018-02-28	2018-09-26	2018	2018
5ZEU	3.7		3.7	r2: 2.5-4 Å	range3: 3-4 Å	SINGLE PARTICLE	2018-02-28	2018-09-26	2018	2018
5ZEY	12.5		12.5	r4: >10 Å	range5: > 5 Å	SINGLE PARTICLE	2018-02-28	2018-09-26	2018	2018
5ZFU	6.7		6.7	r3: 4-10 Å	range5: > 5 Å	SINGLE PARTICLE	2018-03-07	2018-05-09	2018	2018
5ZFV	7.1		7.1	r3: 4-10 Å	range5: > 5 Å	SINGLE PARTICLE	2018-03-07	2018-05-09	2018	2018
5ZGB	3.63		3.63	r2: 2.5-4 Å	range3: 3-4 Å	SINGLE PARTICLE	2018-03-08	2018-04-25	2018	2018
5ZGH	3.82		3.82	r2: 2.5-4 Å	range3: 3-4 Å	SINGLE PARTICLE	2018-03-09	2018-04-11	2018	2018
5ZJI	3.3		3.3	r2: 2.5-4 Å	range3: 3-4 Å	SINGLE PARTICLE	2018-03-20	2018-06-20	2018	2018
5ZLU	3.6		3.6	r2: 2.5-4 Å	range3: 3-4 Å	SINGLE PARTICLE	2018-03-29	2018-08-01	2018	2018
5ZQZ	4.2		4.2	r3: 4-10 Å	range4: 4-5 Å	SINGLE PARTICLE	2018-04-20	2018-06-20	2018	2018
5ZR1	3		3	r2: 2.5-4 Å	range2: <=3 Å	SINGLE PARTICLE	2018-04-21	2018-07-11	2018	2018
5ZRV	7.7		7.7	r3: 4-10 Å	range5: > 5 Å	SINGLE PARTICLE	2018-04-25	2018-06-20	2018	2018
5ZSU	4.25		4.25	r3: 4-10 Å	range4: 4-5 Å	SINGLE PARTICLE	2018-04-29	2018-08-15	2018	2018
5ZVS	3.8		3.8	r2: 2.5-4 Å	range3: 3-4 Å	SINGLE PARTICLE	2018-05-12	2018-07-04	2018	2018
5ZVT	3.3		3.3	r2: 2.5-4 Å	range3: 3-4 Å	SINGLE PARTICLE	2018-05-12	2018-07-04	2018	2018
5ZWM	3.4		3.4	r2: 2.5-4 Å	range3: 3-4 Å	SINGLE PARTICLE	2018-05-16	2018-08-29	2018	2018
5ZWN	3.4		3.4	r2: 2.5-4 Å	range3: 3-4 Å	SINGLE PARTICLE	2018-05-16	2018-08-29	2018	2018
5ZWO	3.9		3.9	r2: 2.5-4 Å	range3: 3-4 Å	SINGLE PARTICLE	2018-05-16	2018-08-29	2018	2018
5ZX5	3.28		3.28	r2: 2.5-4 Å	range3: 3-4 Å	SINGLE PARTICLE	2018-05-18	2018-10-17	2018	2018
5ZYA	3.95		3.95	r2: 2.5-4 Å	range3: 3-4 Å	SINGLE PARTICLE	2018-05-23	2018-06-20	2018	2018
5ZZ8	3.75		3.75	r2: 2.5-4 Å	range3: 3-4 Å	SINGLE PARTICLE	2018-05-31	2018-10-10	2018	2018
5ZZM	8.1		8.1	r3: 4-10 Å	range5: > 5 Å	SINGLE PARTICLE	2018-06-03	2018-06-27	2018	2018
6A5L	5.6		5.6	r3: 4-10 Å	range5: > 5 Å	SINGLE PARTICLE	2018-06-24	2018-10-03	2018	2018
6A5O	9.9		9.9	r3: 4-10 Å	range5: > 5 Å	SINGLE PARTICLE	2018-06-25	2018-10-03	2018	2018
6A5P	7		7	r3: 4-10 Å	range5: > 5 Å	SINGLE PARTICLE	2018-06-25	2018-10-03	2018	2018
6A5R	8.7		8.7	r3: 4-10 Å	range5: > 5 Å	SINGLE PARTICLE	2018-06-25	2018-10-03	2018	2018
6A5T	6.7		6.7	r3: 4-10 Å	range5: > 5 Å	SINGLE PARTICLE	2018-06-25	2018-10-03	2018	2018
[truncated: 2,303 more rows]

## Sheet: release-chart
Reconstruction Method	SINGLE PARTICLE
Count of Deposition Year	Column Labels
Row Labels	range2: <=3 Å	range3: 3-4 Å	range4: 4-5 Å	range5: > 5 Å	Grand Total
2010		3	5	31	39
2011		5	4	37	46
2012		3	3	44	50
2013		5	12	80	97
2014	1	26	11	127	165
2015	7	57	32	80	176
2016	13	135	81	120	349
2017	22	224	98	138	482
2018	38	401	190	130	759
2019	159	722	252	123	1256
Grand Total	240	1581	688	910	3419
