# Supplementary material for: Cryo-EM model validation recommendations based on outcomes of the 2019 EMDataResource challenge
Source: Nat Methods. 2021 Feb 4;18(2):156–64. doi: 10.1038/s41592-020-01051-w (PMC7864804; doi:10.1038/s41592-020-01051-w)
Supplement: Source Data Fig. 4 — Spreadsheets and graphs, 2019 Model Metric Challenge results. [file 41592_2020_1051_MOESM4_ESM.xlsx]

## Sheet: Fit-to-Map
Group	Plot X shift	Abbrev	Model	Method	Method2	Resol.	CCC	CCC_OV	LAP	ENV	100xMI	100xMI_OV	SMOC	CCbox	Ccmask	Ccpeaks	1/FSC05	FSC05	EMRinger	Qscore	AI_all	FSCavg
1	1.31394	T1-APOF1.8	T0101EM010_1	ab-initio	man.	1.8	0.58	0.26	0.4	1	1.04	6.67	0.63	0.73	0.81	0.76	2	0.5	7.69	0.84	0.81	0.6515
1	1.29425	T1-APOF1.8	T0101EM091_1	optimized	man.	1.8	0.58	0.26	0.39	1	1.11	6.79	0.62	0.73	0.81	0.77	2	0.5	7.15	0.84	0.8	0.6607
1	1.332	T1-APOF1.8	T0101EM082_2	ab-initio	auto	1.8	0.57	0.27	0.39	1	1.19	6.85	0.62	0.71	0.79	0.74	2.01	0.497512	7.58	0.82	0.8	0.6344
1	1.39158	T1-APOF1.8	T0101EM028_1	ab-initio	man.	1.8	0.58	0.26	0.39	1	1.17	6.67	0.62	0.72	0.81	0.76	2.02	0.49505	8.3	0.83	0.8	0.6422
1	1.37021	T1-APOF1.8	T0101EM041_1	ab-initio	man.	1.8	0.58	0.26	0.39	1	1.13	6.08	0.62	0.72	0.8	0.75	2.02	0.49505	6.6	0.83	0.78	0.6361
1	1.30445	T1-APOF1.8	T0101EM041_2	ab-initio	auto	1.8	0.57	0.26	0.38	1	1.13	6.47	0.62	0.72	0.8	0.75	2.02	0.49505	6.74	0.82	0.78	0.6284
1	1.29684	T1-APOF1.8	T0101EM073_1	optimized	auto	1.8	0.57	0.26	0.38	1	1.15	6.65	0.61	0.71	0.79	0.74	2.02	0.49505	8.3	0.81	0.79	0.6232
1	1.43444	T1-APOF1.8	T0101EM082_1	ab-initio	auto	1.8	0.57	0.26	0.39	1	1.15	6.41	0.62	0.69	0.78	0.72	2.02	0.49505	7.49	0.8	0.78	0.6148
1	1.23366	T1-APOF1.8	T0101EM038_1	optimized	auto	1.8	0.56	0.25	0.38	1	1.13	6.11	0.61	0.69	0.78	0.72	2.02	0.49505	7.71	0.8	0.78	0.6165
1	1.26416	T1-APOF1.8	T0101EM054_2	ab-initio	man.	1.8	0.55	0.26	0.37	1	1.09	6.54	0.59	0.67	0.75	0.7	2.03	0.492611	7.94	0.78	0.75	0.5984
1	1.23972	T1-APOF1.8	T0101EM035_1	ab-initio	man.	1.8	0.57	0.28	0.37	1	1.15	7.28	0.61	0.69	0.77	0.72	2.04	0.490196	7.42	0.79	0.78	0.6012
1	1.37832	T1-APOF1.8	T0101EM025_1	optimized	auto	1.8	0.56	0.26	0.34	1	1.07	5.49	0.59	0.67	0.74	0.69	2.08	0.480769	7.74	0.76	0.74	0.5637
1	1.30805	T1-APOF1.8	T0101EM054_1	ab-initio	man.	1.8	0.48	0.21	0.29	1	1.17	4.65	0.51	0.56	0.62	0.58	2.19	0.456621	6.45	0.64	0.63	0.4764
1	1.26596	T1-APOF1.8	T0101EM060_1	ab-initio	auto	1.8	0.45	0.24	0.27	1	1.05	5.95	0.48	0.52	0.57	0.53	2.24	0.446429	3.45	0.57	0.59	0.4262
1	1.34832	T1-APOF1.8	T0101EM060_3	ab-initio	man.	1.8	0.39	0.17	0.19	1	0.99	3.47	0.4	0.43	0.45	0.42	3.41	0.293255	1.6	0.46	0.46	0.3144
1	1.36733	T1-APOF1.8	T0101EM060_2	ab-initio	man.	1.8	0.37	0.14	0.17	1	1.03	2.9	0.38	0.4	0.43	0.4	3.6	0.277778	1.48	0.43	0.45	0.2928
2	2.26774	T2-APOF2.3	T0102EM010_1	ab-initio	man.	2.3	0.69	0.28	0.46	1	1.46	6.91	0.69	0.8	0.84	0.82	2.38	0.420168	5.99	0.76	0.89	0.7276
2	2.25099	T2-APOF2.3	T0102EM025_1	optimized	auto	2.3	0.68	0.26	0.41	1	1.41	5.91	0.67	0.75	0.78	0.77	2.58	0.387597	4.95	0.68	0.84	0.6309
2	2.40202	T2-APOF2.3	T0102EM028_1	ab-initio	man.	2.3	0.7	0.29	0.47	1	1.42	7.28	0.7	0.81	0.85	0.83	2.39	0.41841	5.84	0.75	0.88	0.7351
2	2.23688	T2-APOF2.3	T0102EM035_1	ab-initio	man.	2.3	0.69	0.27	0.45	1	1.39	6.63	0.69	0.79	0.83	0.81	2.43	0.411523	4.7	0.73	0.87	0.7064
2	2.41587	T2-APOF2.3	T0102EM038_1	optimized	auto	2.3	0.68	0.28	0.46	1	1.51	6.75	0.68	0.77	0.81	0.79	2.4	0.416667	5.53	0.72	0.87	0.7064
2	2.31835	T2-APOF2.3	T0102EM041_1	ab-initio	man.	2.3	0.69	0.29	0.46	1	1.39	7.28	0.69	0.79	0.83	0.81	2.42	0.413223	3.47	0.74	0.88	0.7141
2	2.28555	T2-APOF2.3	T0102EM041_2	ab-initio	auto	2.3	0.69	0.28	0.45	1	1.41	6.74	0.69	0.79	0.83	0.81	2.43	0.411523	3.71	0.74	0.87	0.7088
2	2.35809	T2-APOF2.3	T0102EM054_1	ab-initio	man.	2.3	0.63	0.26	0.37	1	1.43	6.22	0.62	0.68	0.7	0.7	2.66	0.37594	4.56	0.61	0.77	0.5707
2	2.32547	T2-APOF2.3	T0102EM054_2	ab-initio	man.	2.3	0.68	0.27	0.45	1	1.54	6.66	0.69	0.77	0.81	0.79	2.42	0.413223	5.56	0.72	0.87	0.6966
2	2.31487	T2-APOF2.3	T0102EM060_1	ab-initio	auto	2.3	0.6	0.28	0.33	1	1.33	7.35	0.59	0.65	0.65	0.65	2.75	0.363636	2.86	0.55	0.7	0.5192
2	2.27203	T2-APOF2.3	T0102EM060_2	ab-initio	man.	2.3	0.52	0.17	0.23	1	1.3	3.11	0.49	0.52	0.5	0.52	3.83	0.261097	0.23	0.41	0.6	0.3624
2	2.43398	T2-APOF2.3	T0102EM060_3	ab-initio	man.	2.3	0.53	0.17	0.23	1	1.29	2.85	0.49	0.53	0.51	0.53	3.7	0.27027	0.23	0.42	0.61	0.3781
2	2.25493	T2-APOF2.3	T0102EM073_1	ab-initio	man.	2.3	0.67	0.29	0.44	1	1.49	7.13	0.66	0.77	0.8	0.79	2.43	0.411523	6.39	0.7	0.81	0.6844
2	2.4165	T2-APOF2.3	T0102EM082_1	ab-initio	auto	2.3	0.69	0.28	0.46	1	1.45	7.19	0.7	0.79	0.83	0.81	2.43	0.411523	4.88	0.73	0.88	0.7043
2	2.33047	T2-APOF2.3	T0102EM082_2	ab-initio	auto	2.3	0.69	0.28	0.47	1	1.47	6.97	0.7	0.79	0.83	0.81	2.4	0.416667	5.88	0.74	0.89	0.7186
4	4.4385	T3-APOF3.1	T0103EM010_1	ab-initio	man.	3.1	0.64	0.59	0.44	1	1.95	32.6	0.75	0.79	0.84	0.82	3.12	0.320513	4.6	0.63	0.75	0.7487
4	4.36102	T3-APOF3.1	T0103EM025_1	optimized	auto	3.1	0.63	0.56	0.39	1	1.95	29.08	0.73	0.75	0.78	0.77	3.34	0.299401	4.44	0.56	0.7	0.675
4	4.43109	T3-APOF3.1	T0103EM028_1	ab-initio	man.	3.1	0.62	0.57	0.42	1	1.95	31.11	0.73	0.77	0.8	0.79	3.23	0.309598	5.05	0.59	0.69	0.7135
4	4.30322	T3-APOF3.1	T0103EM035_1	ab-initio	man.	3.1	0.63	0.57	0.4	1	1.94	30.45	0.73	0.76	0.8	0.78	3.29	0.303951	4.1	0.58	0.73	0.6966
4	4.21417	T3-APOF3.1	T0103EM038_1	optimized	auto	3.1	0.61	0.57	0.41	1	2.03	30.72	0.72	0.74	0.78	0.76	3.26	0.306748	4.6	0.58	0.7	0.7015
4	4.20304	T3-APOF3.1	T0103EM041_1	ab-initio	man.	3.1	0.63	0.57	0.42	1	1.93	31.35	0.74	0.78	0.83	0.8	3.17	0.315457	2.11	0.6	0.73	0.7337
4	4.2818	T3-APOF3.1	T0103EM041_2	ab-initio	auto	3.1	0.62	0.56	0.4	1	1.76	29.68	0.73	0.77	0.81	0.71	3.23	0.309598	3.18	0.59	0.7	0.7063
4	4.41353	T3-APOF3.1	T0103EM054_1	ab-initio	man.	3.1	0.59	0.54	0.36	1	1.9	26.68	0.69	0.7	0.73	0.71	3.46	0.289017	4.31	0.52	0.67	0.629
4	4.34095	T3-APOF3.1	T0103EM054_2	ab-initio	man.	3.1	0.62	0.59	0.41	1	1.95	32.65	0.73	0.75	0.8	0.78	3.26	0.306748	4.95	0.59	0.72	0.7052
4	4.27772	T3-APOF3.1	T0103EM060_1	ab-initio	man.	3.1	0.55	0.46	0.28	1	1.79	18.04	0.61	0.6	0.59	0.6	3.83	0.261097	2.22	0.39	0.56	0.4802
4	4.20816	T3-APOF3.1	T0103EM060_2	ab-initio	man.	3.1	0.54	0.44	0.25	1	1.8	16.32	0.6	0.59	0.57	0.59	3.95	0.253165	0.68	0.38	0.55	0.4671
4	4.33073	T3-APOF3.1	T0103EM073_1	ab-initio	man.	3.1	0.61	0.55	0.39	1	1.96	28.22	0.7	0.74	0.77	0.76	3.27	0.30581	4.6	0.55	0.66	0.6782
4	4.33399	T3-APOF3.1	T0103EM082_1	ab-initio	auto	3.1	0.62	0.59	0.4	1	1.97	32.4	0.73	0.75	0.79	0.77	3.3	0.30303	3.43	0.57	0.72	0.6936
4	4.44173	T3-APOF3.1	T0103EM082_2	ab-initio	auto	3.1	0.63	0.6	0.43	1	1.98	33.85	0.74	0.77	0.82	0.79	3.21	0.311526	4.71	0.61	0.74	0.7295
4	4.38117	T3-APOF3.1	T0103EM090_1	ab-initio	man.	3.1	0.64	0.58	0.44	1	1.94	32.45	0.75	0.79	0.83	0.74	3.12	0.320513	3.55	0.62	0.76	0.7437
3	3.36294	T4-ADH2.9	T0104EM010_1	ab-initio	man.	2.9	0.32	0.48	0.2	0.98	3.79	23.62	0.74	0.77	0.83	0.75	2.97	0.3367	4.69	0.66	0.64	0.4145
3	3.38508	T4-ADH2.9	T0104EM025_1	optimized	auto	2.9	0.31	0.46	0.18	0.98	3.69	20.67	0.71	0.73	0.79	0.7	3.12	0.320513	4.25	0.6	0.61	0.3899
3	3.26273	T4-ADH2.9	T0104EM027_1	ab-initio	man.	2.9	0.32	0.49	0.2	0.98	3.79	24.1	0.74	0.78	0.84	0.76	3.04	0.328947	4.78	0.65	0.64	0.4161
3	3.25871	T4-ADH2.9	T0104EM028_1	ab-initio	man.	2.9	0.31	0.48	0.19	0.98	3.78	23.07	0.71	0.75	0.82	0.73	3.03	0.330033	4.84	0.63	0.62	0.406
3	3.2926	T4-ADH2.9	T0104EM035_1	ab-initio	man.	2.9	0.32	0.49	0.2	0.98	3.8	23.97	0.74	0.78	0.85	0.76	3.01	0.332226	5.15	0.65	0.65	0.4179
3	3.31051	T4-ADH2.9	T0104EM041_1	ab-initio	man.	2.9	0.32	0.48	0.19	0.98	3.77	22.72	0.73	0.77	0.83	0.74	3.01	0.332226	3.03	0.64	0.63	0.4128
3	3.43854	T4-ADH2.9	T0104EM041_2	ab-initio	auto	2.9	0.32	0.47	0.19	0.99	3.58	21.56	0.73	0.75	0.82	0.71	3.05	0.327869	3.96	0.63	0.62	0.3975
3	3.41821	T4-ADH2.9	T0104EM054_1	ab-initio	man.	2.9	0.27	0.41	0.14	0.98	3.43	14.8	0.61	0.61	0.63	0.52	3.57	0.280112	1.61	0.47	0.51	0.3107
3	3.39813	T4-ADH2.9	T0104EM054_2	ab-initio	man.	2.9	0.29	0.44	0.16	0.98	3.54	17.51	0.65	0.66	0.7	0.59	3.33	0.3003	3.39	0.53	0.56	0.3451
3	3.25288	T4-ADH2.9	T0104EM060_1	ab-initio	man.	2.9	0.29	0.41	0.15	0.98	3.37	15.35	0.63	0.64	0.67	0.56	3.42	0.292398	2.18	0.5	0.54	0.3289
3	3.37886	T4-ADH2.9	T0104EM060_2	ab-initio	man.	2.9	0.28	0.4	0.14	0.98	3.35	15.17	0.62	0.62	0.66	0.55	3.42	0.292398	2.78	0.49	0.54	0.3202
3	3.20742	T4-ADH2.9	T0104EM073_1	optimized	auto	2.9	0.32	0.48	0.19	0.98	3.73	22.93	0.72	0.76	0.82	0.73	3.01	0.332226	5.58	0.64	0.63	0.4069
3	3.25611	T4-ADH2.9	T0104EM073_2	optimized	auto	2.9	0.31	0.45	0.18	0.98	3.65	19.33	0.69	0.73	0.78	0.69	3.11	0.321543	3.92	0.6	0.6	0.3869
3	3.26377	T4-ADH2.9	T0104EM082_1	ab-initio	man.	2.9	0.31	0.49	0.19	0.98	3.85	24.43	0.73	0.75	0.82	0.72	3.04	0.328947	5.11	0.63	0.64	0.4085
3	3.32831	T4-ADH2.9	T0104EM082_2	ab-initio	man.	2.9	0.31	0.49	0.19	0.98	3.87	23.87	0.73	0.75	0.82	0.72	3.03	0.330033	5.05	0.64	0.64	0.411
3	3.41946	T4-ADH2.9	T0104EM090_1	ab-initio	man.	2.9	0.31	0.46	0.18	0.98	3.6	20.81	0.71	0.73	0.8	0.7	3.11	0.321543	2.62	0.61	0.61	0.387
3	3.22491	T4-ADH2.9	T0104EM091_1	optimized	man.	2.9	0.32	0.48	0.2	0.98	3.73	23.21	0.73	0.77	0.83	0.75	2.98	0.33557	4.92	0.65	0.64	0.412
		T1-reference	T0101EM3ajo	-	-	1.8	0.56	0.25	0.37	1	1.04	6.14	0.59	0.68	0.76	0.71	2.04	0.490196	7.24	0.77	0.76	0.6
		T2-reference	T0102EM3ajo	-	-	2.3	0.67	0.27	0.44	1	1.48	6.86	0.67	0.77	0.81	0.79	2.46	0.406504	5.38	0.7	0.85	0.68
		T3-reference	T0103EM3ajo	-	-	3.1	0.61	0.54	0.39	1	1.9	28.04	0.71	0.75	0.78	0.69	3.27	0.30581	3.41	0.55	0.71	0.69
		T4-reference	T0104EM6nbb	-	-	2.9	0.31	0.45	0.18	0.98	3.7	19.68	0.7	0.73	0.78	0.69	3.12	0.320513	3.75	0.59	0.6	0.38

## Sheet: Coordinates-Only
Model	Method	Method2	bond_rmsd	angle_rmsd	chiral_rmsd	planar_rmsd	dihedr_rmsd	mp_clash	mp_rot_out	mp_ram_out	CaBLAM_out	Calpha_out
T0101EM010_1	ab-initio	man.	0	0.67	0.04	0	13.53	1.09	0	0	0.6	0
T0101EM025_1	optimized	auto	0.02	2.17	0.14	0.01	17.64	0.36	1.96	0	1.2	0
T0101EM028_1	ab-initio	man.	0.02	1.98	0.1	0.01	13.78	1.44	0	0	0.6	0
T0101EM035_1	ab-initio	man.	0.01	0.54	0.04	0	13.02	4.33	0	0	0.6	0
T0101EM038_1	optimized	auto	0.03	1.98	0.09	0.02	20.55	0.36	1.31	0.59	1.2	0
T0101EM041_1	ab-initio	man.	0.01	1.8	0.08	0.01	13.98	4.67	2.6	0.58	2.4	0
T0101EM041_2	ab-initio	auto	0.01	1.84	0.09	0.01	13.07	3.24	3.25	1.17	1.2	0
T0101EM054_1	ab-initio	man.	0.03	2.47	0.14	0.01	9.89	4.34	0	4.12	12.5	2.38
T0101EM054_2	ab-initio	man.	0.02	1.51	0.1	0.01	9.35	0	0	0.59	1.2	0
T0101EM060_1	ab-initio	auto	0.05	2.57	0.25	0.02	9.76	42.28	0.65	2.94	7.1	0.6
T0101EM060_2	ab-initio	man.	0.03	2.4	0.14	0	18.48	36.1	0	0	5.4	1.79
T0101EM060_3	ab-initio	man.	0.03	2.43	0.12	0	18.41	41.16	0	0	6	2.38
T0101EM073_1	optimized	auto	0.02	2.31	0.14	0.02	22.11	0	1.31	0	1.2	0
T0101EM082_1	ab-initio	auto	0.02	1.99	0.08	0.01	11.04	0.73	0	0.59	1.8	0
T0101EM082_2	ab-initio	auto	0.02	1.99	0.07	0.01	10.73	0.36	0	0.59	1.2	0
T0101EM091_1	optimized	man.	0.01	0.82	0.04	0.01	18.24	0.34	0	0	0.6	0
T0102EM010_1	ab-initio	man.	0.01	0.74	0.05	0	14.02	2.89	0	0	0.6	0
T0102EM025_1	optimized	auto	0.02	2.22	0.13	0.01	18.37	0.36	5.23	0	0	0
T0102EM028_1	ab-initio	man.	0.02	1.96	0.09	0.01	17.05	0.72	0.65	0	0.6	0
T0102EM035_1	ab-initio	man.	0.01	0.57	0.04	0	14.79	6.11	0	0	1.2	0
T0102EM038_1	optimized	auto	0.04	2.18	0.11	0.02	19.02	0.36	2.61	1.18	1.2	0
T0102EM041_1	ab-initio	man.	0.01	1.93	0.1	0.01	16.52	5.81	1.97	1.18	2.4	0
T0102EM041_2	ab-initio	auto	0.01	2.13	0.17	0.01	14.43	14.15	4.61	2.37	1.8	0
T0102EM054_1	ab-initio	man.	0.03	2.19	0.14	0.01	11.04	2.89	0	1.76	7.1	0
T0102EM054_2	ab-initio	man.	0.02	1.53	0.1	0.01	9.12	0.72	0	0	1.8	0
T0102EM060_1	ab-initio	auto	0.04	1.68	0.21	0.02	10.14	34.67	1.31	2.94	4.2	0
T0102EM060_2	ab-initio	man.	0.03	2.41	0.12	0	18.27	37.56	0	0	5.4	2.98
T0102EM060_3	ab-initio	man.	0.03	2.51	0.12	0	17.98	44.4	0	0	5.4	1.79
T0102EM073_1	ab-initio	man.	0.01	1.93	0.13	0.02	17.47	0	1.85	0.56	0.6	0
T0102EM082_1	ab-initio	auto	0.02	1.08	0.07	0	9.19	0.73	0	0	0.6	0
T0102EM082_2	ab-initio	auto	0.02	1.09	0.08	0.01	9.61	0.73	0	0	0.6	0
T0103EM010_1	ab-initio	man.	0.01	0.63	0.04	0	13.75	4.72	0	0	1.2	0
T0103EM025_1	optimized	auto	0.03	2.74	0.17	0.01	19.09	0.36	1.31	0	0.6	0
T0103EM028_1	ab-initio	man.	0.01	1.81	0.08	0.01	12.61	4.95	0.64	0	0	0
T0103EM035_1	ab-initio	man.	0	0.48	0.04	0	16.02	2.53	0	0	0.6	0
T0103EM038_1	optimized	auto	0.03	2.01	0.1	0.02	17.76	0.36	4.58	0.59	1.2	0
T0103EM041_1	ab-initio	man.	0.01	1.98	0.1	0.01	20.24	11.28	16.45	0.6	2.4	0.6
T0103EM041_2	ab-initio	auto	0.02	2.54	0.13	0.02	16.71	61.66	17.76	13.1	5.4	0
T0103EM054_1	ab-initio	man.	0.03	2.47	0.12	0.01	10.39	4.7	0	1.18	10.7	1.79
T0103EM054_2	ab-initio	man.	0.02	1.48	0.09	0.01	9.92	0.72	0	0	1.8	0
T0103EM060_1	ab-initio	man.	0.03	2.72	0.14	0	18.15	35.74	0	2.35	4.8	0.6
T0103EM060_2	ab-initio	man.	0.03	2.65	0.14	0	18.37	33.94	0	1.18	3.6	1.19
T0103EM073_1	ab-initio	man.	0.01	1.94	0.13	0.01	18.28	0	1.85	1.11	1.1	0
T0103EM082_1	ab-initio	auto	0.02	1.21	0.07	0.01	10.46	1.09	0	0.59	0	0
T0103EM082_2	ab-initio	auto	0.02	1.23	0.07	0.01	10.26	0.73	0	0.59	0	0
T0103EM090_1	ab-initio	man.	0.01	1.65	0.12	0.01	16.27	28.55	7.19	0	0.6	0
T0104EM010_1	ab-initio	man.	0.01	0.64	0.05	0	10.41	4.03	0	0	3.8	0.54
T0104EM025_1	optimized	auto	0.01	2.03	0.13	0.02	13.03	0.53	1.14	1.34	3	0.95
T0104EM027_1	ab-initio	man.	0.01	0.75	0.05	0	9.9	10.34	0	0	2.7	0.54
T0104EM028_1	ab-initio	man.	0.01	1.81	0.1	0.01	11.63	8.68	0.97	0	0.5	0.54
T0104EM035_1	ab-initio	man.	0.01	0.71	0.05	0	13.11	9.44	0.33	0	2.5	0.27
T0104EM041_1	ab-initio	man.	0.01	1.98	0.11	0.01	18.37	9.55	17.53	0.81	3.4	0.81
T0104EM041_2	ab-initio	auto	0.01	2.11	0.16	0.01	13.1	31.2	7.92	5.04	7.7	0.82
T0104EM054_1	ab-initio	man.	0.03	2.71	0.15	0.01	8.21	7.92	0.49	4.97	16.2	7.84
T0104EM054_2	ab-initio	man.	0.03	2.6	0.12	0.02	8.44	4.49	0.16	1.34	6.8	3.92
T0104EM060_1	ab-initio	man.	0.03	2.78	0.12	0.01	16.9	66.08	0	0	3	1.62
T0104EM060_2	ab-initio	man.	0.03	2.73	0.13	0.01	16.56	66.02	0	0	3	1.08
T0104EM073_1	optimized	auto	0.02	2.4	0.14	0.02	11.56	0.53	2.44	0.67	2.4	0.54
T0104EM073_2	optimized	auto	0.01	1.84	0.1	0.01	8.29	0.62	0.16	0	2.3	0.54
T0104EM082_1	ab-initio	man.	0.02	1.62	0.07	0.01	8.03	1.49	0	0	2.7	0.27
T0104EM082_2	ab-initio	man.	0.02	1.61	0.07	0.01	8.52	0.88	0	0	3.2	0.54
T0104EM090_1	ab-initio	man.	0.01	1.96	0.14	0.01	13.04	63	1.95	0.54	4.6	0.54
T0104EM091_1	optimized	man.	0.01	0.97	0.06	0.01	10.96	7.71	2.92	0	2.2	0.54
T0104EM6nbb	-	-	0.01	0.91	0.06	0.01	7.97	5.17	0	0	2.6	0.81
T0101EM3ajo	-	-	0.01	0.94	0.07	0	20.75	1.37	0.61	0	0.6	0
T0102EM3ajo	-	-	0.01	0.94	0.07	0	20.75	1.37	0.61	0	0.6	0
T0103EM3ajo	-	-	0.01	0.94	0.07	0	20.75	1.37	0.61	0	0.6	0

## Sheet: vs-Reference
Model_Chain	Method	Method2	Reference	LDDT	CAD	CaRMSD	GDT_TS	GDC_ALL	GDC_SC	DavisQA		model	HBPR>6
T0101EM010_1_A	ab-initio	man.	3ajo	0.95	0.9	0.27	99.42	93.96	80.99	0.98		T0101EM010_1	0.89
T0101EM025_1_A	optimized	auto	3ajo	0.9	0.87	0.46	99.71	89.16	75.78	0.97		T0101EM025_1	0.75
T0101EM028_1_A	ab-initio	man.	3ajo	0.96	0.91	0.3	100	94.77	83.93	0.97		T0101EM028_1	0.92
T0101EM035_1_A	ab-initio	man.	3ajo	0.95	0.9	0.27	100	93.83	79.5	0.97		T0101EM035_1	0.85
T0101EM038_1_A	optimized	auto	3ajo	0.94	0.9	0.3	100	93.59	81.89	0.97		T0101EM038_1	0.85
T0101EM041_1_A	ab-initio	man.	3ajo	0.95	0.9	0.31	99.86	94.02	81.65	0.97		T0101EM041_1	0.85
T0101EM041_2_A	ab-initio	auto	3ajo	0.95	0.9	0.28	100	94.31	82.5	0.97		T0101EM041_2	0.85
T0101EM054_1_A	ab-initio	man.	3ajo	0.65	0.63	2.25	82.41	56.34	43.68	0.82		T0101EM054_1	0.35
T0101EM054_2_A	ab-initio	man.	3ajo	0.85	0.82	1.74	93.46	73.5	64.29	0.92		T0101EM054_2	0.82
T0101EM060_1_A	ab-initio	auto	3ajo	0.8	0.71	0.51	98.84	79.04	48.83	0.97		T0101EM060_1	0.32
T0101EM060_2_A	ab-initio	man.	3ajo	0.79	0.72	0.89	94.33	71.24	49.29	0.91		T0101EM060_2	0.25
T0101EM060_3_A	ab-initio	man.	3ajo	0.78	0.73	0.77	95.93	73.74	51.47	0.93		T0101EM060_3	0.35
T0101EM073_1_A	optimized	auto	3ajo	0.94	0.9	0.3	100	93.83	83.35	0.97		T0101EM073_1	0.75
T0101EM082_1_A	ab-initio	auto	3ajo	0.95	0.9	0.28	99.42	94.72	86.52	0.98		T0101EM082_1	0.92
T0101EM082_2_A	ab-initio	auto	3ajo	0.96	0.91	0.3	99.42	94.72	87.08	0.98		T0101EM082_2	0.96
T0101EM091_1_A	optimized	man.	3ajo	0.98	0.92	0.28	100	96.21	89.29	0.97		T0101EM091_1	0.96
T0102EM010_1_A	ab-initio	man.	3ajo	0.94	0.89	0.31	100	93.05	80.31	0.97		T0102EM010_1	0.82
T0102EM025_1_A	optimized	auto	3ajo	0.88	0.85	0.58	99.27	85.5	72.56	0.97		T0102EM025_1	0.75
T0102EM028_1_A	ab-initio	man.	3ajo	0.96	0.9	0.31	100	93.97	81.61	0.96		T0102EM028_1	0.82
T0102EM035_1_A	ab-initio	man.	3ajo	0.93	0.88	0.34	100	91.66	76.9	0.97		T0102EM035_1	0.71
T0102EM038_1_A	optimized	auto	3ajo	0.92	0.9	0.31	100	92.99	80.18	0.97		T0102EM038_1	0.82
T0102EM041_1_A	ab-initio	man.	3ajo	0.94	0.88	0.36	99.27	91.88	79.53	0.97		T0102EM041_1	0.67
T0102EM041_2_A	ab-initio	auto	3ajo	0.86	0.88	0.29	99.42	92.2	78.39	0.97		T0102EM041_2	0.57
T0102EM054_1_A	ab-initio	man.	3ajo	0.65	0.65	2.15	81.69	59.21	46.85	0.81		T0102EM054_1	0.35
T0102EM054_2_A	ab-initio	man.	3ajo	0.92	0.87	0.76	97.82	90.33	79.86	0.95		T0102EM054_2	0.78
T0102EM060_1_A	ab-initio	auto	3ajo	0.82	0.73	0.42	100	79.3	48.45	0.97		T0102EM060_1	0.39
T0102EM060_2_A	ab-initio	man.	3ajo	0.74	0.71	0.97	92.3	68.55	47.53	0.9		T0102EM060_2	0.25
T0102EM060_3_A	ab-initio	man.	3ajo	0.78	0.71	0.99	94.33	70.94	48.27	0.91		T0102EM060_3	0.32
T0102EM073_1_A	ab-initio	man.	3ajo	0.93	0.88	0.33	99.86	91.45	75.78	0.92		T0102EM073_1	0.71
T0102EM082_1_A	ab-initio	auto	3ajo	0.94	0.88	0.34	99.27	92.61	81.36	0.97		T0102EM082_1	0.89
T0102EM082_2_A	ab-initio	auto	3ajo	0.95	0.89	0.32	99.27	93.44	83.6	0.97		T0102EM082_2	0.89
T0103EM010_1_A	ab-initio	man.	3ajo	0.88	0.81	0.52	98.4	84.28	67.12	0.97		T0103EM010_1	0.42
T0103EM025_1_A	optimized	auto	3ajo	0.87	0.85	0.58	98.98	85.77	73.78	0.97		T0103EM025_1	0.78
T0103EM028_1_A	ab-initio	man.	3ajo	0.9	0.84	0.46	99.86	86.52	67.71	0.95		T0103EM028_1	0.46
T0103EM035_1_A	ab-initio	man.	3ajo	0.92	0.87	0.56	99.42	90.56	76.08	0.97		T0103EM035_1	0.67
T0103EM038_1_A	optimized	auto	3ajo	0.94	0.89	0.34	100	92.22	78.55	0.97		T0103EM038_1	0.78
T0103EM041_1_A	ab-initio	man.	3ajo	0.86	0.8	0.57	97.97	82.03	63.05	0.97		T0103EM041_1	0.6
T0103EM041_2_A	ab-initio	auto	3ajo	0.59	0.76	0.44	98.69	81.68	58.05	0.98		T0103EM041_2	0.53
T0103EM054_1_A	ab-initio	man.	3ajo	0.69	0.65	2.43	84.45	61.31	49.92	0.84		T0103EM054_1	0.42
T0103EM054_2_A	ab-initio	man.	3ajo	0.86	0.82	1.69	93.61	81.05	68.83	0.93		T0103EM054_2	0.64
T0103EM060_1_A	ab-initio	man.	3ajo	0.79	0.72	0.79	95.49	74.13	50.42	0.93		T0103EM060_1	0.39
T0103EM060_2_A	ab-initio	man.	3ajo	0.78	0.72	0.79	95.78	72.88	48.64	0.93		T0103EM060_2	0.32
T0103EM073_1_A	ab-initio	man.	3ajo	0.89	0.84	0.43	99.42	86.23	64.22	0.92		T0103EM073_1	0.64
T0103EM082_1_A	ab-initio	auto	3ajo	0.93	0.87	0.43	99.13	90.53	78.19	0.97		T0103EM082_1	0.85
T0103EM082_2_A	ab-initio	auto	3ajo	0.94	0.88	0.42	99.13	91.48	79.67	0.97		T0103EM082_2	0.82
T0103EM090_1_A	ab-initio	man.	3ajo	0.87	0.82	0.55	99.13	84.65	68.7	0.97		T0103EM090_1	0.46
T0104EM010_1_A	ab-initio	man.	6nbb	0.92	0.83	0.42	99.53	90.13	75.76	0.96		T0104EM010_1	0.84
T0104EM025_1_A	optimized	auto	6nbb	0.91	0.83	0.45	99.67	89.09	72.9	0.96		T0104EM025_1	-
T0104EM027_1_A	ab-initio	man.	6nbb	0.93	0.84	0.42	99.6	91.12	76.85	0.96		T0104EM027_1	-
T0104EM028_1_A	ab-initio	man.	6nbb	0.9	0.81	0.48	99.33	87.85	69.11	0.96		T0104EM028_1	0.77
T0104EM035_1_A	ab-initio	man.	6nbb	0.92	0.84	0.38	99	89.99	74.83	0.96		T0104EM035_1	0.81
T0104EM041_1_A	ab-initio	man.	6nbb	0.9	0.82	0.46	99.6	88.22	70.56	0.96		T0104EM041_1	0.73
T0104EM041_2_A	ab-initio	auto	6nbb	0.8	0.79	0.45	98.4	86.49	71.49	0.96		T0104EM041_2	0.7
T0104EM054_1_A	ab-initio	man.	6nbb	0.54	0.53	3.34	69.65	45.22	33.11	0.7		T0104EM054_1	0.33
T0104EM054_2_A	ab-initio	man.	6nbb	0.63	0.61	2.93	78.61	59.85	46.84	0.79		T0104EM054_2	0.41
T0104EM060_1_A	ab-initio	man.	6nbb	0.83	0.75	0.66	98.4	79	58.96	0.95		T0104EM060_1	0.67
T0104EM060_2_A	ab-initio	man.	6nbb	0.83	0.75	0.74	97.53	78.13	58.24	0.94		T0104EM060_2	0.73
T0104EM073_1_A	optimized	auto	6nbb	0.93	0.85	0.42	99.53	91.7	77.94	0.96		T0104EM073_1	0.91
T0104EM073_2_A	optimized	auto	6nbb	0.95	0.89	0.37	99.6	94.12	84.81	0.96		T0104EM073_2	-
T0104EM082_1_A	ab-initio	man.	6nbb	0.92	0.83	0.44	99.6	90.17	75.69	0.96		T0104EM082_1	0.86
T0104EM082_2_A	ab-initio	man.	6nbb	0.92	0.83	0.43	99.53	90.01	74.22	0.96		T0104EM082_2	0.87
T0104EM090_1_A	ab-initio	man.	6nbb	0.86	0.78	0.57	99.27	84.29	68.06	0.96		T0104EM090_1	0.59
T0104EM091_1_A	optimized	man.	6nbb	0.94	0.86	0.42	99.4	92.41	80.45	0.96		T0104EM091_1	0.88

## Sheet: Fig4a
Package	Metric
TEMPy	CCC_OV	⏎																		CCC_OV	1
TEMPy	MI_OV		⏎																	MI_OV	0.99	1
TEMPy	SMOC			⏎																SMOC	0.75	0.7	1
Phenix	CCpeaks				⏎															CCpeaks	0.3	0.26	0.79	1
Phenix	CCbox					⏎														CCbox	0.45	0.4	0.92	0.95	1
Phenix	CCmask						⏎													CCmask	0.4	0.36	0.86	0.93	0.97	1
Phenix/EMRinger	EMRinger							⏎												EMRinger	-0.24	-0.25	0.15	0.55	0.41	0.56	1
Phenix	FSC05								⏎											FSC05	0.57	0.58	0.08	-0.43	-0.28	-0.41	-0.85	1
Chimera/MAPQ	Qscore									⏎										Qscore	-0.34	-0.36	0.21	0.65	0.53	0.67	0.85	-0.93	1
EMDBVis	AI_all										⏎									AI_all	-0.25	-0.28	0.33	0.79	0.65	0.63	0.62	-0.71	0.78	1
TEMPy	MI											⏎								MI	0.6	0.56	0.51	-0.02	0.24	0.24	-0.29	0.48	-0.31	-0.52	1
TEMPy	CCC												⏎							CCC	-0.19	-0.18	0.07	0.51	0.3	0.21	0.28	-0.37	0.35	0.79	-0.8	1
TEMPy	LAP													⏎						LAP	-0.12	-0.12	0.21	0.66	0.47	0.42	0.45	-0.5	0.53	0.88	0.82	0.96	1
CCPEM/Refmac	FSCavg														⏎					FSCavg	0.08	0.08	0.38	0.75	0.59	0.54	0.45	-0.43	0.51	0.85	-0.59	0.91	0.98	1
TEMPy	ENV															⏎				ENV	-0.36	-0.32	-0.32	0.15	-0.1	-0.15	0.21	-0.33	0.21	0.21	-0.95	0.9	0.82	0.73	1
		CCC_OV	MI_OV	SMOC	CCpeaks	CCbox	CCmask	EMRinger	FSC05	Qscore	AI_all	MI	CCC	LAP	FSCavg	ENV					CCC_OV	MI_OV	SMOC	CCpeaks	CCbox	CCmask	EMRinger	FSC05	Qscore	AI_all	MI	CCC	LAP	FSCavg	ENV

## Sheet: Fig4b
Package	Metric
TEMPy	CCC_OV	⏎																	CCC_OV	1
TEMPy	MI_OV		⏎																MI_OV	0.988815	1
TEMPy	SMOC			⏎															SMOC	0.949703	0.936965	1
Phenix	CCpeaks				⏎														CCpeaks	0.92555	0.912607	0.972174	1
Phenix	CCbox					⏎													CCbox	0.933202	0.921543	0.991868	0.974643	1
Phenix	CCmask						⏎												CCmask	0.941142	0.930304	0.995284	0.974868	0.998068	1
Phenix/EMRinger	EMRinger							⏎											EMRinger	0.824771	0.801758	0.817806	0.830386	0.811894	0.817861	1
Phenix	FSC05								⏎										FSC05	-0.953592	-0.938855	-0.960047	-0.933622	-0.962108	-0.964946	-0.823482	1
Chimera/MAPQ	Qscore									⏎									Qscore	0.938723	0.92767	0.995056	0.973431	0.994057	0.99648	0.825264	-0.962049	1
EMDBVis	AI_all										⏎								AI_all	0.932865	0.922157	0.990795	0.955506	0.98155	0.985981	0.810801	-0.946591	0.987598	1
TEMPy	MI											⏎							MI	0.722275	0.718732	0.725531	0.755502	0.713813	0.720782	0.766003	-0.722692	0.73013	0.731637	1
TEMPy	CCC												⏎						CCC	0.926288	0.909983	0.989504	0.974023	0.993937	0.992196	0.798784	-0.952541	0.985418	0.977002	0.700703	1
TEMPy	LAP													⏎					LAP	0.948635	0.94026	0.992934	0.972189	0.99219	0.99471	0.837729	-0.967477	0.99632	0.984804	0.748349	0.981581	1
CCPEM/Refmac	FSCavg														⏎				FSCavg	0.939671	0.932365	0.992162	0.972654	0.995332	0.996938	0.8248	-0.96362	0.997106	0.985101	0.739654	0.983685	0.997343	1
TEMPy	ENV															⏎			ENV	0.238596	0.225799	0.296298	0.221191	0.243814	0.258299	0.0884545	-0.230095	0.266223	0.31831	0.00336598	0.269423	0.240439	0.237878	1
		CCC_OV	MI_OV	SMOC	CCpeaks	CCbox	CCmask	EMRinger	FSC05	Qscore	AI_all	MI	CCC	LAP	FSCavg	ENV				CCC_OV	MI_OV	SMOC	CCpeaks	CCbox	CCmask	EMRinger	FSC05	Qscore	AI_all	MI	CCC	LAP	FSCavg	ENV

## Sheet: Fig4e
Package	Metric
Phenix	Bond	⏎												Bond	1
Phenix	Angle		⏎											Angle	0.74	1
Phenix	Chiral			⏎										Chiral	0.72	0.79	1
Phenix	Planar				⏎									Planar	0.35	0.41	0.47	1
Phenix	Dihedr					⏎								Dihedr	0	0.19	0.11	-0.12	1
MolProb	Clash						⏎							Clash	0.39	0.45	0.46	-0.09	0.19	1
MolProb	Rotamer							⏎						Rotamer	-0.12	0.2	0.2	0.23	0.3	0.19	1
MolProb	Rama								⏎					Rama	0.2	0.36	0.43	0.39	-0.07	0.36	0.5	1
CaBLAM	Conf									⏎				Conf	0.45	0.5	0.47	0.1	-0.27	0.34	0.03	-0.62	1
CaBLAM	Calpha										⏎			Calpha	0.36	0.43	0.27	-0.02	-0.17	0.25	-0.09	-0.38	0.8	1
		Bond	Angle	Chiral	Planar	Dihedr	Clash	Rotamer	Rama	Conf	Calpha				Bond	Angle	Chiral	Planar	Dihedr	Clash	Rotamer	Rama	Conf	Calpha

## Sheet: Fig4f
	Package	Metric
	TEMPy	SMOC	⏎																		SMOC	1
	Phenix	FSC05		⏎																	FSC05	-0.16	1
	Phenix/EMRinger	EMRinger			⏎																EMRinger	0.17	0.84	1
	MAPQ	Qscore				⏎															Qscore	0.22	0.9	0.89	1
	Molprob	Clash					⏎														Clash	-0.36	-0.43	-0.65	-0.57	1
	Molprob	Rotamer						⏎													Rotamer	0.29	-0.11	-0.18	0.01	0.19	1
	CaBLAM	Conf							⏎												Conf	-0.38	-0.31	-0.44	-0.49	0.34	0.03	1
	CaBLAM	Calpha								⏎											Calpha	-0.37	-0.4	-0.49	-0.52	0.25	-0.09	0.8	1
	HBPLUS	HBPR>6									⏎										HBPR>6	0.48	0.54	0.71	0.75	-0.52	-0.02	-0.65	-0.54	1
	LGA	GDT-TS										⏎									GDT-TS	0.29	0.25	0.28	0.39	-0.02	0.15	-0.81	-0.81	0.56	1
	LGA	GDC											⏎								GDC	0.45	0.44	0.54	0.66	-0.35	0.07	-0.84	-0.77	0.8	0.9	1
	LGA	GDC-SC												⏎							GDC-SC	0.49	0.54	0.68	0.78	0.55	0.01	0.77	0.68	0.9	0.71	0.94	1
	LDDT	LDDT													⏎						LDDT	0.35	0.44	0.54	0.62	-0.45	-0.14	-0.85	-0.7	0.78	0.82	0.92	0.9	1
	OpenStruct/QS	CaRMSD														⏎					CaRMSD	-0.24	-0.27	-0.26	-0.4	0.02	-0.15	0.76	0.74	-0.54	-0.97	-0.89	0.71	-0.8	1
	CAD	CAD															⏎				CAD	0.4	0.53	0.64	0.74	-0.48	0.02	-0.87	-0.78	0.82	0.82	0.96	0.96	0.93	-0.81	1
	LGA	DavisQA																⏎			DavisQA	0.31	0.29	0.31	0.44	-0.04	0.19	-0.8	-0.82	0.58	0.97	0.89	0.72	0.8	-0.94	0.82	1
			SMOC	FSC05	EMRinger	Qscore	Clash	Rotamer	Conf	Calpha	HBPR>6	GDT-TS	GDC	GDC-SC	LDDT	CaRMSD	CAD	DavisQA				SMOC	FSC05	EMRinger	Qscore	Clash	Rotamer	Conf	Calpha	HBPR>6	GDT-TS	GDC	GDC-SC	LDDT	CaRMSD	CAD	DavisQA

## Sheet: CCC_OV
	T1	T2	T4	T3
min	0.19	0.206	0.41	0.492
Q1	0.2475	0.265	0.45	0.555
Q2	0.26	0.28	0.48	0.57
Q3	0.26	0.28	0.48	0.585
max	0.275	0.29	0.49	0.59
x	1	2	3	4
base(Q1)	0.2475	0.265	0.45	0.555
bottom(Q1-Q2)	0.0125	0.015	0.03	0.015
top(Q2-Q3)	0	0	0	0.015
x	1	2	3	4
Q2	0.26	0.28	0.48	0.57
plus	0.015	0.01	0.01	0.02
minus	0.07	0.074	0.07	0.078
helpful guide: https://policyviz.com/2018/05/10/box-and-whisker-and-scatterplot/

## Sheet: SMOC
	T1	T2	T4	T3
min	0.44	0.53	0.626	0.642
Q1	0.57	0.64	0.69	0.71
Q2	0.61	0.69	0.72	0.73
Q3	0.62	0.69	0.73	0.735
max	0.62	0.7	0.74	0.746
x	1	2	3	4
base(Q1)	0.57	0.64	0.69	0.71
bottom(Q1-Q2)	0.04	0.05	0.03	0.02
top(Q2-Q3)	0.01	0	0.01	0.005
x	1	2	3	4
Q2	0.61	0.69	0.72	0.73
plus	0.01	0.01	0.02	0.016
minus	0.17	0.16	0.094	0.088

## Sheet: CCbox
	T1	T2	T4	T3
min	0.475	0.578	0.632	0.64
Q1	0.6425	0.715	0.73	0.74
Q2	0.69	0.77	0.75	0.75
Q3	0.72	0.79	0.77	0.77
max	0.725	0.796	0.774	0.786
x	1	2	3	4
base(Q1)	0.6425	0.715	0.73	0.74
bottom(Q1-Q2)	0.0475	0.055	0.02	0.01
top(Q2-Q3)	0.03	0.02	0.02	0.02
x	1	2	3	4
Q2	0.69	0.77	0.75	0.75
plus	0.035	0.026	0.024	0.036
minus	0.215	0.192	0.118	0.11

[truncated: 12 more sheets: EMRinger, FSC05, Qscore, AI_all, CCC, FSCavg, ENV, MIx100, MI_OV, CCpeaks, LAP, Fig4d-QvsCCbox]
